# Supplementary material for: What Happens after Conservation and Management Donors Leave? A Before and After Study of Coral Reef Ecology and Stakeholder Perceptions of Management Benefits
Source: PLoS One. 2015 Oct 15;10(10):e0138769. doi: 10.1371/journal.pone.0138769 (PMC4607501; doi:10.1371/journal.pone.0138769)
Supplement: S1 Dataset — (XLSX) [file pone.0138769.s001.xlsx]

## Sheet: Dataset A in S1 Dataset
Transect	Year	Common name	Makome	Funguni	Taa	Chanjale	Dambwe	Maziwe
1	1996	Surgeonfish	31.818	59.216	76.756	69.838
1	1996	Triggerfish	0	0	0	0
1	1996	Butterflyfish	5.788	14.24	11.128	12.46
1	1996	Ballonfish	0	0	0	0
1	1996	Wrasses	25.662	97.596	40.556	10.44
1	1996	Snappers	0.774	15.952	0	14.106
1	1996	Goatfish	6.452	15.362	20.366	18.828
1	1996	Angelfish	9.386	9.386	5.58	11.998
1	1996	Damselfish	72.824	53.684	74.254	72
1	1996	Parrotfish	20.364	76.078	27.018	18.3
1	1996	Rabbitfish	0.268	0.966	6.432	6.28
1	1996	Others	16	9	39	18
2	1996	Surgeonfish	38.568	61.194	71.498	29.076
2	1996	Triggerfish	0	0	1.848	0
2	1996	Butterflyfish	7.12	8.9	1.78	7.12
2	1996	Ballonfish	0	0	0	0
2	1996	Wrasses	25.674	51.368	34.784	25.622
2	1996	Snappers	1.102	0.992	0.382	0.164
2	1996	Goatfish	0.952	23.066	41.682	29.774
2	1996	Angelfish	0.558	1.674	3.348	0
2	1996	Damselfish	78.364	40.63	73.924	81.6
2	1996	Parrotfish	13.314	26.5	17.784	6.7
2	1996	Rabbitfish	0	2.07	3.154	1.104
2	1996	Others	18	48	108	1
1	2004	Surgeonfish	64.112	43.614	201.722	26.82
1	2004	Triggerfish	101.578	39.446	32.532	0
1	2004	Butterflyfish	14.24	8.9	4.232	23.14
1	2004	Ballonfish	0	14.218	0	0
1	2004	Wrasses	53.39	119.98	67.91	51.896
1	2004	Snappers	0.364	36.14	4.72	0.082
1	2004	Goatfish	35.52	105.284	62.024	0
1	2004	Angelfish	13.114	24.588	57.578	9.576
1	2004	Damselfish	80.64	107.504	23.946	24.33
1	2004	Parrotfish	67.462	199.116	95.128	2.196
1	2004	Rabbitfish	1.34	19.392	0	13.252
1	2004	Others	117	28	55	18
2	2004	Surgeonfish	25.032	85.568	160.986	51.83
2	2004	Triggerfish	101.578	31.066	24.152	0
2	2004	Butterflyfish	0	1.78	0.448	36.272
2	2004	Ballonfish	0	0	14.218	0
2	2004	Wrasses	38.336	67.346	25.438	53.788
2	2004	Snappers	0.564	5.384	9.64	4.62
2	2004	Goatfish	0	162.836	62.068	32.03
2	2004	Angelfish	2.422	13.784	23.538	14.308
2	2004	Damselfish	11.52	83.53	31.27	74.168
2	2004	Parrotfish	29.218	76.862	55.16	20.976
2	2004	Rabbitfish	0	6.694	0	3.92
2	2004	Others	4	7	11	67
1	2010	Surgeonfish	99.93	86.59	150.9	155.4	43.31	144.3
1	2010	Triggerfish	2.09	0	4.2	0	2.09	4.179
1	2010	Butterflyfish	0	12.98	3.86	18.54	7.417	14.83
1	2010	Ballonfish	0	0	0	0	0	10.83
1	2010	Wrasses	6.45	283.4	178.9	140.4	113.8	102.8
1	2010	Snappers	12.6	28.5	33.38	1.271	0	1.099
1	2010	Goatfish	0	28.4	2.5	81.75	2.2	0
1	2010	Angelfish	1.99	14.78	16.77	46.83	5.996	15.99
1	2010	Damselfish	6.43	38.75	89.85	66.69	131.9	73.76
1	2010	Parrotfish	40.7	0	32.87	109.3	2.745	294.8
1	2010	Rabbitfish	0	74.14	201.2	13.71	207.5	0
1	2010	Others	102	267	15	10	34	7.5
2	2010	Surgeonfish	224.3	100.5	177.9	237.5	66.98	201.4
2	2010	Triggerfish	0	0	13.38	0	4.2	11.29
2	2010	Butterflyfish	4.022	13.3	0	20.4	11.13	18.54
2	2010	Ballonfish	0	0	0	0	0	0
2	2010	Wrasses	163.4	355.9	245.2	124.7	217.4	102.5
2	2010	Snappers	8.5	72.6	21.1	1.099	15.18	12.6
2	2010	Goatfish	47.6	84.4	28.27	73.99	2.455	5.681
2	2010	Angelfish	6.17	29.3	14.78	16.77	4.35	30.34
2	2010	Damselfish	107.9	143.7	72.05	62.25	76.39	184.8
2	2010	Parrotfish	80.65	611.9	49.61	12.1	105.8	102.6
2	2010	Rabbitfish	0	173.8	0	0	332.1	0
2	2010	Others	107	127	40	19.6	20	54.3
3	2010	Surgeonfish					38.39	123.2
3	2010	Triggerfish					0	20.48
3	2010	Butterflyfish					22.41	35.23
3	2010	Ballonfish					0	0
3	2010	Wrasses					82.54	87.38
3	2010	Snappers					17.04	18.99
3	2010	Goatfish					3.2	6.908
3	2010	Angelfish					71.17	22.77
3	2010	Damselfish					72.21	53.02
3	2010	Parrotfish					18.11	185
3	2010	Rabbitfish					0	0
3	2010	Others					51.6	47.2
4	2010	Surgeonfish						148.4
4	2010	Triggerfish						6.269
4	2010	Butterflyfish						31.52
4	2010	Ballonfish						0
4	2010	Wrasses						110.6
4	2010	Snappers						44.9
4	2010	Goatfish						0
4	2010	Angelfish						29.55
4	2010	Damselfish						121.2
4	2010	Parrotfish						99.76
4	2010	Rabbitfish						0
4	2010	Others						196.9

## Sheet: Dataset B in S1 Dataset
Site	Year	Transect	3-10cm	10-20cm	20-30cm	30-40	>40	Total
Makome	1996	1	103.41	69.808	15.986	0	0	189.204
Makome	1996	2	96.242	70.986	16.462	0	0	183.69
Funguni	1996	1	59.584	173.518	118.558	0	0	351.66
Funguni	1996	2	36.506	158.368	69.334	0	0	264.208
Taa	1996	1	79.72	182.952	38.79	0	0	301.462
Taa	1996	2	117.454	197.232	43.838	0	0	358.524
Chanjale	1996	1	82.698	106.2	63.292	0	0	252.19
Chanjale	1996	2	98.228	66.488	4.548	12.736	0	182
Makome	2004	1	89.77	138.21	70.604	250.396	0	548.98
Makome	2004	2	15.554	74.298	54.94	68.058	0	212.85
Funguni	2004	1	76.804	168.3	294.068	176.386	30.644	746.202
Funguni	2004	2	60.25	163.96	107.448	268.112	0	599.77
Taa	2004	1	43.642	117.25	269.844	155.138	19.398	605.272
Taa	2004	2	33.658	77.686	170.57	135.864	0	417.778
Chanjale	2004	1	40.038	89.696	39.138	0	0	168.872
Chanjale	2004	2	82.11	152.672	97.004	0	27.482	359.268
Funguni	2010	1	27.6729	491.084	287.437	28.2656	0	834.46
Funguni	2010	2	70.0254	345.154	794.031	460.064	43.1717	1712.45
Makome	2010	1	10.2764	45.085	151.141	0	0	206.502
Makome	2010	2	94.2841	200.371	300.295	171.761	0	766.712
Taa	2010	1	44.3181	285.804	315.788	14.4798	69.9563	730.346
Taa	2010	2	51.8223	172.555	268.717	99.6343	69.9563	662.685
Chanjale	2010	1	73.7959	99.3087	326.862	144.279	0	644.245
Chanjale	2010	2	0	141.893	317.196	32.9694	6.6317	498.691

## Sheet: Dataset C in S1 Dataset
Reef	Year	BDSAV	BDSET	BEMAT	BEMOL	BECAL	BEDIA	BTPIL	BTGRAT	BSVAR	BOTHS	BTOTAL
Chanjale	2010	0	566.667	0	0	0	154.222	0	0	0	0	720.889
Makome	2010	333.333	83.3333	0	4.44444	0	1426.56	0	24.2222	0	0	1871.89
Funguni	2010	361.111	16.6667	22	6.38889	0	2274.78	0	12.1111	0	0	2693.06
Taa	2010	152.778	0	0	3.33333	0	539.778	0	0	0	0	695.889
Makome	2004	41.6667	0	0	0.555556	0	771.111	0	24.2222	0	0	837.556
Funguni	2004	222.222	0	58.6667	13.6111	154.222	2660.33	0	290.667	0	0	3399.72
Chanjale	2004	0	0	0	0	0	424.111	0	0	0	0	424.111
Taa	2004	1166.67	183.333	11	18.3333	0	1118.11	11.1111	24.2222	0	0	2532.78
Makome	1996	13.8889	0	0	0	0	231.333	0	0	0	0	245.222
Taa	1996	1486.11	50	14.6667	16.3889	0	1118.11	44.4444	12.1111	0	0	2741.83
Funguni	1996	2736.11	16.6667	11	9.44444	50	3431.44	0	0	0	0	6254.67
Chanjale	1996	0	0	0	0	0	732.556	0	0	0	0	732.556
Chanjale	2010	0	0	0	0	0	1002.44	0	0	0	0	1002.44
Dambwe	2010	0	0	0	9.72222	0	732.556	0	0	0	0	742.278
												0

## Sheet: Dataset D in S1 Dataset
Place	Year	reef	Acropora	Alveopora	acanthastrea	Astreopora	Coscinarea	Cyphastrea	Echinphora	Favia	Favites	Fungia	Galaxea	Galaxea red	Gardineroseris	Goniastrea	Goniopora	Herpolitha	Hydnophora	Leptastrea	Leptoria	Lobophora	Millepora	Montastrea	Montipora	Pavona	Platyg	Pleisiastrea	Poc	Porites branching	Porites massive	Synarea	Psammocora	Seriatopora	Stylophora	Tubastrea	Tubipora	Turbinaria
Tanga	2004	Chanjale	2.97556	0	0	0	0.063762	0.510096	2.63549	0.446334	0.31881	0.0850159	4.48459	0	0	0.414453	0	0	0.180659	0.191286	0	0	0	0	17.1838	0	1.03082	0	0.924548	6.17428	1.1796	0	0	0	0.159405	0	0	0
Tanga	2004	Funguni	0.102838	0.75072	0	0.154258	0	0.102838	1.26491	0.13369	0.524476	0	1.26491	0	0	0.174825	0	0	1.72768	0	0.0822707	0	4.28836	0	0.740436	0	0.48334	0	0.658165	0.462773	7.30152	0.226244	0	0	0	0	0	0.0514192
Tanga	2004	Makome	0.112956	0.0451824	0	0	0	0	0	0	0	0.158138	39.0715	0	0	0	0	0	0	0	0	0	0.327573	0	0	0	0	0	0	0	0.28239	0	0	0	0	0	0	0
Tanga	2004	Taa	0.364762	0.0773737	0	0	0	0	0.254228	0	0.0994805	0	0.254228	0	0	0	0	0	0	0	0	0	1.11639	0	0	0.110534	0.375815	0	0	0	10.2023	0	0	0	0	0	0	0
Tanga	2010	Chanjale	4.00277	0	1.01799	0	0	2.86618	1.40344	0.336035	1.52204	0	2.02609	0	0	1.21566	0	0	1.10694	0.405218	0.355802	0	0.869737	0	5.23819	0.079067	1.73947	0	0.168017	4.4574	7.39277	0.642419	0	0.474402	0.286618	0	0	0
Tanga	2010	Dambwe	11.9032	0	0.322581	0.935484	0	0	1.32258	0.596774	0.612903	0.403226	9.70968	0	0	0.741935	0.209677	0	0.0806452	0	0.5	0	0.145161	0	0.451613	0.564516	2.6129	0	0.677419	5.59677	10.8548	0	0	0	0	0	0	0
Tanga	2010	Funguni	0	0	0	0	0	0	0	0.193679	0.0968394	0	0.338938	0	0	0	0.254203	0	0.0847345	0	0	0	0.290518	0	0.254203	0	0.351043	0	0.145259	2.63887	6.91191	3.53585	0	0	0.133154	0	0	0
Tanga	2010	Makome	0.443436	0	0	0.608436	0	0	0.855935	0.0824997	0.144375	0.113437	1.38187	9.00278	0.319687	0	0	0	0.257812	0	0	0	3.05249	0	0.608436	2.63999	0.309374	0	0.464061	0.237187	1.11375	5.09436	0	0	0	0	0	0.494998
Tanga	2010	Taa	0.423629	0	0	0	0	0.811956	0.611909	0.482466	0.117675	0	0.235349	0	0	0	0	0	0.294187	0	0.517769	2.50647	1.40033	0	0	0	0.9767	0	0.223582	0	13.3208	1.22382	0	0	0	0	0	0
Tanga	2010	Maziwe	6.96122	0	0.158932	0.540369	0	0	1.65289	0.667514	1.1602	0	7.31087	0	0	0.158932	0	0	1.90718	0	1.41449	0	3.62365	1.41449	0.619835	0	0.44501	0	0	6.88175	11.7133	3.78258	0	0.39733	0	0	0	0
Tanga	2010	Maziwe	3.13891	0.0962117	0	0.108238	0.156344	0.288635	0.529164	0	0.637402	0	0.685508	0	0	0	0.565244	0	0.276609	0.276609	0.805773	0	5.56825	0	0	0.108238	1.09441	0	1.2748	0	2.6819	2.40529	0	0.144317	0	0	0	0
Tanga	1996	Chanjale	1.55834	0	0	0	0	0	0.892381	1.4651	0.905701	0	1.62493	0	0	0	0	0	2.03783	0	1.05221	0.812467	2.45072	0	17.7944	0.15983	2.21097	0	0.639318	5.83378	0.772509	0.346297	0	0	0.745871	0	0	0
Tanga	1996	Taa	0.352751	0	0	0	0	0.0705503	0.161258	0.110865	0.624874	0.0705503	0.29228	0	0	0	0.312437	0	0.171336	0	0.100786	0	1.45132	0	0.201572	0.120943	0.72566	0	0.503931	1.02802	16.0048	0.251965	0	0	0	0	0	0
Tanga	1996	Makome	0.298199	0	0.734029	0	0	0	0	0	0	0	26.987	0	0	0.412891	0	0	0.0688152	0	0	0	0	0	0	0	0	0	0.401422	2.09886	0	0	0	0	0	0	0	0
Tanga	1996	Funguni	0.467238	0	0	0	0	0	0	0	0.244744	0	0.344866	0	0	0	0.211369	0	0.400489	0	0	0	0.333741	0	1.54633	0	0.0889977	0	0.634108	0.0889977	0.789854	0	0	0	0	0	0	0

## Sheet: Dataset E in S1 Dataset
Reef	Mngt	Year	Hard Coral	Algal Turf	Calcareous	Fleshyalgae	Coralline	seagrass	Softcoral	Sand	Sponge	Rugosity
Taa	NC	2010	19.7393	36.2197	0	6.79702	10.3352	0	20.0186	6.89013	0	1.37174
Taa	NC	2010	28.0656	37.4784	0	16.8394	3.54059	0	2.84974	11.2263	0	1.321
Taa	NC	2010	15.7846	38.8115	0	23.8626	9.65645	0	0	10.9564	0.928505	1.25
Taa	NC	2010	27.4372	38.2915	0	22.9146	5.72864	0	0	5.62814	0	1.30378
Taa	NC	2010	16.6667	34.4227	0	19.281	0	0	14.1612	15.4684	0	1.37931
Taa	NC	2010	28.8826	33.1439	0	12.8788	7.57576	0	7.00758	10.5114	0	1.21065
Taa	NC	2010	21.9626	41.9626	0	3.27103	7.94393	0	20.9346	2.05607	1.86916	1.25
Taa	NC	2010	25.9947	50.0442	0	10.3448	11.229	0	1.06101	1.32626	0	1.28535
Chanjale	NC	2010	61.8107	20	0.411523	5.4321	4.11523	0	2.79835	4.27984	1.15226	1.23457
Chanjale	NC	2010	48.5612	23.9209	0	7.64388	2.15827	0	5.30576	12.4101	0	1.21951
Chanjale	NC	2010	24.498	43.0723	0	18.6747	9.23695	0	4.51807	0	0	1.25
Chanjale	NC	2010	28.5837	35.4506	0	18.4549	11.7597	0	5.75107	0	0	1.44092
Chanjale	NC	2010	42.9066	16.1765	0.692042	29.1522	11.0727	0	0	0	0	1.1976
Chanjale	NC	2010	54.2406	30.8679	0	8.1854	2.66272	0	4.04339	0	0	1.22699
Chanjale	NC	2010	29.3694	29.0991	0	16.6667	12.973	0	6.48649	0	5.40541	1.1976
Chanjale	NC	2010	22.7106	37.5458	0	7.69231	10.7143	0	21.337	0	0	1.15741
Chanjale	NC	2010	25.1987	34.1812	0	7.86963	13.275	0	16.6932	0	2.78219	1.23457
Dambwe	NC	2010	37.8475	27.2646	0	15.3363	6.27803	0	12.3767	0.896861	0	1.25
Dambwe	NC	2010	51.5233	34.2294	0	7.16846	4.39068	0	2.68817	0	0	1.37741
Dambwe	NC	2010	84.654	9.92979	0	2.30692	1.10331	0	0	2.00602	0	1.28205
Dambwe	NC	2010	38.3279	16.6124	0	12.1607	3.25733	0	11.835	17.8067	0	1.20482
Dambwe	NC	2010	30.6719	22.5901	0	9.83447	0	0	15.2872	21.6164	0	1.22699
Dambwe	NC	2010	47.0703	22.4609	0	16.5039	0.976562	0	1.26953	11.7188	0	1.18765
Funguni	NC	2010	19.3749	13.2298	2.20497	54.1655	1.43802	0	0	9.58681	0	1.40252
Funguni	NC	2010	8.09426	25.1025	0	53.4836	7.58197	0	0	5.7377	0	1.37363
Funguni	NC	2010	24.5375	16.261	2.14216	46.1538	5.55015	0	3.11587	2.23953	0	1.42857
Funguni	NC	2010	12.2807	30.3406	0	46.646	6.91434	0	1.23839	2.57998	0	1.29534
Funguni	NC	2010	9.77169	22.9224	0	50.137	12.6941	0	3.83562	0	0.639269	1.41643
Funguni	NC	2010	28.1943	28.9335	1.47835	31.2566	10.1373	0	0	0	0	1.42857
Funguni	NC	2010	6.3786	10.4938	1.44033	59.9794	18.8272	0	2.88066	0	0	1.25
Funguni	NC	2010	13.7987	18.5065	0	63.6364	4.05844	0	0	0	0	1.21951
Makome	C	2010	28.7129	2.77989	0	61.6146	6.58797	0	0.304646	0	0	1.19904
Makome	C	2010	38.1098	19.6138	11.2805	14.4309	16.565	0	0	0	0	1.15741
Makome	C	2010	55.2885	16.25	0	25.2885	3.17308	0	0	0	0	1.37552
Makome	C	2010	32.8063	58.5968	0	2.37154	6.2253	0	0	0	0	1.20773
Makome	C	2010	14.9712	16.4107	0	65.2591	3.35893	0	0	0	0	1.25
Makome	C	2010	6.58436	31.6872	0	48.7654	8.84774	0	0	4.11523	0	1.32802
Makome	C	2010	9.90476	22.0952	1.42857	59.0476	7.52381	0	0	0	0	1.21507
Makome	C	2010	29.4118	27.6261	0	30.9874	10.9244	0	0	1.05042	0	1.31579
Maziwe	C	2010	49.7415	40.7446	0	3.20579	6.30817	0	0	0	0	1.19904
Maziwe	C	2010	51.5311	33.5958	0	1.83727	8.48644	0	2.27472	2.27472	0	1.321
Maziwe	C	2010	52.6795	38.6249	0	0	0	0	0	8.69565	0	1.01317
Maziwe	C	2010	62.0019	27.7108	0	2.595	3.79981	0	0	3.89249	0	1.34228
Maziwe	C	2010	34.8126	52.5641	0	1.47929	5.02959	0	4.14201	1.97239	0	1.23916
Maziwe	C	2010	53.0909	23.5455	0	3.72727	5.45455	0	9.36364	4.81818	0	1.26743
Maziwe	C	2010	20.1729	28.4342	0	5.37944	4.13064	0	35.0624	2.78578	4.03458	1.38889
Maziwe	C	2010	10.2669	48.6653	0	0.718686	7.70021	0	31.3142	0	1.3347	1.24224
Maziwe	C	2010	19.6635	38.4858	0.630915	1.57729	7.46583	0	26.183	5.25762	0.736067	1.21803
Maziwe	C	2010	43.3946	19.0726	0	0	10.4112	0	27.1216	0	0	1.5528
Maziwe	C	2010	12.395	48.7395	0	0.735294	7.66807	0	29.0966	1.36555	0	1.2285
Maziwe	C	2010	23.6349	12.2465	0.390016	3.12012	10.4524	0	50.156	0	0	1.287
Maziwe	C	2010	17.0913	41.4013	1.06157	7.21868	6.15711	0	27.0701	0	0	1.29366
Maziwe	C	2010	15.3398	32.4272	0	5.53398	4.17476	0	36.3107	6.21359	0	1.34048
Chanjale	NC	2004	57.1036	19.0651	0	11.3657	12.4656	0	0	0	0	1.38889
Chanjale	NC	2004	49.5686	22.0518	0	15.4362	12.1764	0	0	0	0.767018	1.17925
Chanjale	NC	2004	36.1943	32.0648	0.809717	7.93522	9.55466	0	13.4413	0	0	1.35135
Chanjale	NC	2004	12.5942	34.338	2.15285	32.4004	10.1184	0	1.07643	7.3197	0	1.25
Chanjale	NC	2004	32.4458	30.9665	0.887574	22.3866	7.79093	0	5.52268	0	0	1.27065
Chanjale	NC	2004	46.2898	6.09541	0	10.3357	17.4912	0	19.788	0	0	1.31926
Chanjale	NC	2004	39.0486	6.04559	1.1893	28.8404	9.31615	0	5.35183	10.2081	0	1.20773
Chanjale	NC	2004	40.1026	2.05128	1.74359	40.4103	10.4615	0	5.23077	0	0	1.1976
Chanjale	NC	2004	32.9939	13.5438	0.610998	19.1446	29.1242	0	2.74949	0	1.83299	1.13636
Taa	NC	2004	25.7741	52.2769	0	4.64481	1.63934	0	10.2004	5.46448	0	1.26904
Taa	NC	2004	13.1054	45.2042	0	12.0608	17.3789	0	9.78158	1.4245	1.04463	1.26582
Taa	NC	2004	2.50818	48.964	0	39.4766	4.36205	0	1.41767	3.27154	0	1.16144
Taa	NC	2004	1.67984	49.2095	0	3.16206	29.4466	0	0	16.502	0	1.21507
Taa	NC	2004	13.1818	57.0909	0	1.45455	14.0909	0	4.45455	9.72727	0	1.16686
Taa	NC	2004	2.90011	29.8604	0	27.1751	7.94844	20.3008	4.18904	7.62621	0	1.11111
Taa	NC	2004	18.41	20.9205	0	9.72803	20.7113	26.4644	3.76569	0	0	1.221
Taa	NC	2004	4.26894	62.54	0	4.90928	21.8783	5.33618	1.06724	0	0	1.14943
Taa	NC	2004	30.1055	39.2138	0	2.9722	8.05369	4.41035	5.56088	8.05369	1.62991	1.14286
Makome	C	2004	49.0058	47.8363	0	3.15789	0	0	0	0	0	1.08696
Makome	C	2004	43.0134	19.8056	0	31.5917	3.52369	0	0	0	2.06561	1.16144
Makome	C	2004	8.60104	36.2694	0	36.3731	15.9585	0	0	0	2.79793	1.17786
Makome	C	2004	35.5404	52.483	0	1.36319	4.86855	0	5.74489	0	0	1.1274
Makome	C	2004	31.4866	39.2428	0	17.4515	10.8957	0	0	0	0.923361	1.14286
Makome	C	2004	85.7545	9.9344	0	0	4.31115	0	0	0	0	1.09529
Makome	C	2004	31.5886	51.8825	0	2.84665	12.9477	0	0	0	0.734619	1.15075
Makome	C	2004	54.6841	8.27887	0	35.8388	0	0	0	0	1.19826	1.0929
Makome	C	2004	21.2476	73.1969	0	1.75439	3.80117	0	0	0	0	1.06157
Funguni	NC	2004	10.796	44.2818	0	29.4602	10.3385	0	5.12351	0	0	1.28205
Funguni	NC	2004	21.1076	28.1087	1.35841	35.8412	1.14943	0	12.4347	0	0	1.35501
Funguni	NC	2004	24.0068	15.0465	0	40.3212	20.6255	0	0	0	0	1.31062
Funguni	NC	2004	25.2592	43.2611	0.942507	11.4043	18.1904	0	0.942507	0	0	1.29366
Funguni	NC	2004	16.5746	24.2173	0	24.4936	28.453	0	6.26151	0	0	1.25
Funguni	NC	2004	14.0461	17.5052	0	40.9853	24.6331	0	2.83019	0	0	1.19617
Funguni	NC	2004	20.0837	44.5188	0	7.94979	26.1088	0	0	0	1.33891	1.3587
Funguni	NC	2004	31.7512	30.3601	0	9.32897	24.0589	0	2.12766	0	2.37316	1.2987
Funguni	NC	2004	18.3967	7.09147	0	52.0041	13.9774	0	2.8777	5.65262	0	1.44718
Taa	NC	1996	16.41	44.79	0	3.76	5.69	0.39	7.43	19.11	2.41	1.28
Taa	NC	1996	6.39	54.69	0	18.86	0	4.39	1.1	14.57	0	1.14
Taa	NC	1996	21.41	40.47	0	14.86	0	0.41	3.48	19.36	0	1.25
Taa	NC	1996	30.3	41.48	0.66	8.81	8.62	3.5	6.63	0	0	1.16
Taa	NC	1996	22.56	55.67	0	17.99	2.29	0.8	0.7	0	0	1.16
Taa	NC	1996	44.86	38.52	0	10.75	0	0	5.86	0	0	1.29
Taa	NC	1996	20.41	38.85	0	29.47	0	3.46	0	7.82	0	1.37
Taa	NC	1996	14.2	42.6	0	31.46	0	0	1.02	10.71	0	1.27
Taa	NC	1996	15.3	56.33	0	17.12	0	5.29	0	3.72	2.23	1.14
Makome	C	1996	17.66	26.21	0	43.59	0	12.54	0	0	0	1.09
Makome	C	1996	1.09	55.08	0	41.2	0	2.62	0	0	0	1.18
Makome	C	1996	0.74	43.29	0	43.82	0	12.14	0	0	0	1.13
Makome	C	1996	4.49	44.13	0	43.11	0	8.27	0	0	0	1.13
Makome	C	1996	51.51	18.77	1.13	20.66	0	0.75	7.17	0	0	1.18
Makome	C	1996	70.25	7.16	0	8.63	0	5.69	8.26	0	0	1.18
Makome	C	1996	65.02	21.71	0	0	0	0	13.28	0	0	1.11
Makome	C	1996	28.43	25.2	0	33.44	0	12.26	0.67	0	0	1.15
Makome	C	1996	18.31	56.14	0	18.07	0	7.47	0	0	0	1.16
Funguni	NC	1996	6.76	37.24	0	41.57	0	10.49	1.01	2.12	0.81	1.32
Funguni	NC	1996	1.29	26.27	0	46.45	17.33	6.45	0.92	1.29	0	1.22
Funguni	NC	1996	4.01	49.95	0	29.36	0	9.19	6.12	0	1.37	1.33
Funguni	NC	1996	2.71	49.79	0	38.73	0	4.49	1.15	3.13	0	1.25
Funguni	NC	1996	2.12	35.74	0	40.4	12.73	4.03	0	4.98	0	1.14
Funguni	NC	1996	2.74	45.6	0	40.7	0	6.95	1.08	2.94	0	1.45
Funguni	NC	1996	3.07	51.84	0	25.1	17.62	1.64	0.72	0	0	1.23
Funguni	NC	1996	5.09	17.26	0	50.19	11.89	8.21	6.51	0	0.85	1.27
Funguni	NC	1996	17.48	17.68	0	50.15	0	13.21	1.49	0	0	1.2
Chanjale	NC	1996	29.07	33.81	0	20.83	0	8.62	7.67	0	0	1.24
Chanjale	NC	1996	41.74	37.87	0	13.14	0	5.51	1.74	0	0	1.2
Chanjale	NC	1996	55.63	26.23	0	9.62	0	1.45	7.08	0	0	1.2
Chanjale	NC	1996	31.97	8.87	0	41.32	0	1.34	10.78	3.82	1.91	1.16
Chanjale	NC	1996	54.27	9.96	0	30.43	0	2.35	2.98	0	0	1.18
Chanjale	NC	1996	43.59	31.52	0	6.83	0	3.65	14.41	0	0	1.26
Chanjale	NC	1996	28.49	28.17	0	33.48	0	6.83	0	3.03	0	1.11

## Sheet: Dataset F in S1 Dataset
Place	Site	Year	LineNo	AMT-Eaten,%	Herbivory	%-Urchins	%-Fish
Tanga	Chanjale	2004	1	11.7284	33.3333	33.3333	0
Tanga	Chanjale	2004	2	12.5	25	25	0
Tanga	Taa	2004	1	73.3333	90	70	20
Tanga	Taa	2004	2	86.5079	100	100	0
Tanga	Makome	2004	1	21.6667	50	50	0
Tanga	Makome	2004	2	13.5802	44.4444	22.2222	22.2222
Tanga	Funguni	2004	1	22.2222	25	25	0
Tanga	Funguni	2004	2	11.1111	40	40	0
Tanga	Chanjale	2010	1	36.1111	40	40	0
Tanga	Chanjale	2010	2	0	0	0	0
Tanga	Chanjale	2010	3	14.8148	22.2222	11.1111	11.1111
Tanga	Taa	2010	1	58.0247	66.6667	66.6667	0
Tanga	Taa	2010	2	74.6032	100	85.7143	14.2857
Tanga	Taa	2010	3	6.11111	10	0	10
Tanga	Funguni	2010	1	81.1111	80	80	0
Tanga	Funguni	2010	2	38.3333	40	40	0
Tanga	Funguni	2010	3	31.6667	50	40	10
Tanga	Makome	2010	1	3.33333	20	20	0
Tanga	Makome	2010	2	1.11111	10	10	0
Tanga	Makome	2010	3	3.88889	10	10	0
				30.088	42.8333	38.4524	4.38095

## Sheet: Dataset G in S1 Dataset
Country	Category	Interviewee.Occupation	Perceived mean disperity	FAC1_1	FAC2_1	No.Years in occupation	Living here	Age of respondent	Levelof education	Fortnight$	Nopeople	NumberComOrg	Fishing organizations	Total jobs	Mean Compliance
Tanzania	Responding	Fisherman	2.41667	-0.01259	-1.24306	10	31	31	7	20.3046	9	0	1	2	0.666667
Tanzania	Responding	Fisherman	2.83333	-0.01259	-1.24306	35	48	48	7	16.4975	6	0	1	2	0.5
Tanzania	Responding	Fisherman	2.66667	0.0291	-1.57521	9	No data	35	7	17.7665	5	0	1	2	0.666667
Tanzania	Responding	Fisherman	2.91667	-0.06901	-0.6549	4	20	20	7	8.88325	3	0	1	2	0.666667
Tanzania	Responding	Fisherman	2.66667	0.0291	-1.57521	22	41	41	7	26.6497	12	0	1	2	0.666667
Tanzania	Responding	Fisherman	2.91667	0.0291	-1.57521	5	5	23	7	13.3249	1	0	1	1	0.666667
Tanzania	Responding	Fisherman	2.75	-0.11069	-0.32275	13	32	32	7	13.9594	5	0	1	2	0.666667
Tanzania	Responding	Fisherman	3.5	-0.00855	-1.02857	3	3	22	0	8.88325	1	0	1	1	0.666667
Tanzania	Responding	Fisherman	3	-0.00855	-1.02857	6	20	52	7	26.6497	5	0	1	2	0.666667
Tanzania	Responding	Fisherman	2.91667	0.0291	-1.57521	3	20	20	7	17.7665	7	0	0	3	0.5
Tanzania	Responding	Fisherman	3.16667	-0.00855	-1.02857	12	No data	25	No data	17.7665	2	0	0	2	1.33333
Tanzania	Responding	Fisherman	#VALUE!	1.42684	1.04408	23	33	33	No data	17.7665	4	0	0	1	0.666667
Tanzania	Responding	Fisherman	1.5	-0.01259	-1.24306	9	30	30	0	36.802	9	0	0	3	1.33333
Tanzania	Responding	Fisherman	1.66667	0.7189	-1.3041	10	30	30	7	22.2081	4	0	0	3	0.5
Tanzania	Responding	Fisherman	1.66667	1.30933	-1.26656	13	46	46	7	19.0355	7	0	1	3	0.666667
Tanzania	Responding	Fisherman	2.08333	1.19458	-0.37725	12	47	47	7	17.7665	7	0	0	2	0.666667
Tanzania	Responding	Fisherman	2.41667	-0.00855	-1.02857	8	70	70	0	35.533	4	0	0	3	1.33333
Tanzania	Responding	Fisherman	2.25	-0.00855	-1.02857	35	76	76	0	35.533	7	0	0	3	0.666667
Tanzania	Responding	Fisherman	3.91667	0.58188	-0.99103	15	20	36	0	22.8426	8	0	0	3	0.666667
Tanzania	Responding	Fisherman	3.08333	1.30933	-1.26656	15	20	35	0	17.7665	7	0	0	3	0.666667
Tanzania	Responding	Fisherman	3.08333	-0.06901	-0.6549	12	42	42	7	20.9391	9	0	1	2	0.666667
Tanzania	Responding	Fisherman	2	0.0291	-1.57521	8	No data	38	7	17.7665	6	0	0	3	0.666667
Tanzania	Responding	Fisherman	3	0.0291	-1.57521	14	43	43	7	17.7665	7	0	0	2	0.666667
Tanzania	Responding	Fisherman	1.83333	-0.01259	-1.24306	25	30	30	0	17.7665	8	0	0	3	1.33333
Tanzania	Responding	Fisherman	3	-0.00855	-1.02857	15	25	48	7	41.2437	1	0	0	2	0.666667
Tanzania	Responding	Fisherman	1.91667	-0.00855	-1.02857	14	14	32	0	17.7665	2	0	0	2	1.33333
Tanzania	Responding	Fisherman	3.41667	0.03314	-1.36071	13	30	30	4	17.7665	3	0	0	2	0.5
Tanzania	Responding	Fisherman	2.83333	-0.22544	0.56655	45	65	65	4	17.7665	12	0	0	2	0.666667
Tanzania	Responding	Fisherman	2	0.0291	-1.57521	12	32	32	7	17.7665	5	0	0	3	0.666667
Tanzania	Responding	Fisherman	2.75	-0.45824	1.42523	8	32	32	7	15.2284	0	0	0	1	-0.166667
Tanzania	Responding	Fisherman	2	0.90132	0.85509	11	36	36	7	22.8426	7	0	0	1	0.666667
Tanzania	Responding	Fisherman	3.58333	-0.3018	0.20378	23	10	31	0	17.7665	5	0	0	3	-0.666667
Tanzania	Responding	Fisherman	1.66667	0.03314	-1.36071	4	23	23	7	17.7665	4	0	0	2	-1.33333
Tanzania	Responding	Fisherman	3.33333	-0.00855	-1.02857	10	15	30	0	13.3249	4	0	0	1	0
Tanzania	Responding	Fisherman	0.583333	0.0291	-1.57521	15	32	32	7	17.7665	1	0	0	1	0.666667
Tanzania	Responding	Fisherman	5.33333			8	25	25	7	17.7665	4	0	0	3	-0.5
Tanzania	Responding	Fisherman	5.16667				68	68	7	15.8629	10	0	0	3	0.2
Tanzania	Responding	Fisherman	4.16667	0.0291	-1.57521	9	25	25	7	28.5533	11	0	0	3	0.4
Tanzania	Responding	Fisherman	5			30	39	39	7	28.5533	11	0	0	3	1
Tanzania	Responding	Fisherman	4.83333	-0.01259	-1.24306	21	30	30	7	19.0355	8	0	0	4	1.16667
Tanzania	Responding	Fisherman	2.33333	-0.01259	-1.24306	34	52	52	7	17.7665	12	0	0	5	1.66667
Tanzania	Responding	Fisherman	5.83333			21	26	45	0	17.7665	6	1	1	4	-1
Tanzania	Responding	Fisherman	4.83333	0.03314	-1.36071	10	28	28	7	17.7665	3	0	0	4	-0.333333
Tanzania	Responding	Fisherman	#VALUE!			18	28	28	0	17.7665	3	1	1	3	0.333333
Tanzania	Responding	Fisherman	4.58333			50	50	50	0	17.7665	6	0	0	3	-0.833333
Tanzania	Responding	Fisherman	5.08333	0.03314	-1.36071	15	52	52	7	15.8629	8	1	1	3	0.5
Tanzania	Responding	Fisherman	4.58333	-0.13285	-1.34965	52	62	62	0	8.88325	3	1	1	2	0.166667
Tanzania	Responding	Fisherman	4.66667	-0.08161	-0.47141	50	60	60	0	6.34518	11	1	1	3	-0.6
Tanzania	Responding	Fisherman	3.41667	0.03314	-1.36071	20	27	27	7	9.51777	3	1	1	2	0.666667
Tanzania	Responding	Fisherman	3.66667	-0.17453	-1.0175	60	60	60	7	17.7665	10	0	0	4	-0.5
Tanzania	Responding	Fisherman	5.58333	0.0291	-1.57521	29	48	48	7	17.7665	5	2	1	4	0.166667
Tanzania	Responding	Fisherman	5.58333	-0.00855	-1.02857	34	55	55	7	38.0711	8	0	0	2	1.16667
Tanzania	Responding	Fisherman	5.66667	0.03314	-1.36071	10	37	37	7	38.0711	10	1	1	4	-1.33333
Tanzania	Responding	Fisherman	4.5	-0.17453	-1.0175	32	51	51	7	2.53807	11	0	1	3	-0.833333
Tanzania	Responding	Fisherman	5.16667	0.03314	-1.36071	40	50	50	7	38.0711	9	0	1	2	0
Tanzania	Responding	Fisherman	5.5	-0.17453	-1.0175	15	36	36	7	6.34518	6	1	0	1	-1.2
Tanzania	Responding	Fisherman	#VALUE!	-0.00855	-1.02857	45	45	45	7	9.51777	8	1	1	4	0
Tanzania	Responding	Fisherman	#VALUE!	-0.00855	-1.02857	37	55	55	7	22.2081	9	1	1	2	-0.166667
Tanzania	Responding	Fisherman	#VALUE!	-0.19966	-0.50204	No data	35	35	7	12.6904	4	3	0	3	-1.2
Tanzania	Responding	Fisherman	6.5	-0.06496	-0.4404	27	40	40	8	6.34518	8	1	1	3	-1.33333
Tanzania	Responding	Fisherman	4.5	-0.13285	-1.34965	15	24	24	7	9.51777	5	1	1	3	-0.5
Tanzania	Responding	Fisherman	5.58333	-0.01259	-1.24306	10	30	30	7	12.6904	4	2	0	2	-0.666667
Tanzania	Responding	Fisherman	2.75	0.0291	-1.57521	20	29	29	7	9.51777	6	1	1	5	0.666667
Tanzania	Responding	Fisherman	5.5	0.0291	-1.57521	11	36	36	7	26.6497	5	0	0	2	-0.666667
Tanzania	Responding	Fisherman	3	-0.01259	-1.24306	9	34	34	7	26.6497	5	0	0	2	0.666667
Tanzania	Responding	Fisherman	2.83333	-0.06901	-0.6549	3	26	26	7	17.7665	5	0	0	2	0.5
Tanzania	Responding	Fisherman	2.91667	-0.00855	-1.02857	13	13	38	7	26.6497	7	0	0	1	0.666667
Tanzania	Responding	Fisherman	3	-0.01259	-1.24306	10	10	44	No data	19.0355	8	0	0	3	0.666667
Tanzania	Responding	Fisherman	3	-0.41655	1.09308	15	45	45	7	26.6497	6	0	0	3	0.666667
Tanzania	Responding	Fisherman	3.25	-0.01259	-1.24306	4	4	35	7	22.8426	4	0	0	2	0.5
Tanzania	Responding	Fisherman	6	-0.22544	0.56655	5	25	25	7	26.6497	7	0	0	2	0
Tanzania	Responding	Fisherman	#VALUE!	-0.23499	-0.64384	No data	5	32	7	26.6497	6	1	0	3	-0.4
Tanzania	Responding	Fisherman	1.91667	-0.01259	-1.24306	6	16	36	7	13.3249	4	0	0	3	0
Tanzania	Responding	Fisherman	2.08333	-0.00855	-1.02857	No data	30	40	7	22.8426	7	0	0	3	0.6
Tanzania	Responding	Fisherman	2.58333	-0.01259	-1.24306	40	50	70	0	No data	12	0	0	2	1.33333
Tanzania	Responding	Fisherman	3.66667	0.0291	-1.57521	16	32	32	7	26.6497	6	0	0	3	-0.666667
Tanzania	Responding	Fisherman	1.91667	-0.01259	-1.24306	3	15	37	7	44.4162	9	0	0	4	1.4
Tanzania	Responding	Fisherman	3.75	0.0291	-1.57521	12	42	42	7	26.6497	8	0	0	2	0.666667
Tanzania	Responding	Fisherman	6.16667	0.0291	-1.57521	6	6	30	7	22.2081	8	0	0	2	-0.666667
Tanzania	Responding	Fisherman	3	-0.00855	-1.02857	30	46	46	7	No data	9	0	0	2	0.666667
Tanzania	Responding	Fisherman	3	-0.01259	-1.24306	2	2	22	7	26.6497	5	0	0	2	0.666667
Tanzania	Responding	Fisherman	1.41667	0.0291	-1.57521	20	22	49	7	26.6497	9	0	0	3	-0.5
Tanzania	Responding	Fisherman	3	-0.45824	1.42523	4	49	30	7	26.6497	8	0	0	2	0.666667
Tanzania	Responding	Fisherman	3.25	0.03314	-1.36071	2	30	27	7	26.6497	1	0	0	1	0.5
Tanzania	Responding	Fisherman	1.66667	-0.01259	-1.24306	9	27	20	7	35.533	14	0	0	3	1.33333
Tanzania	Responding	Fisherman	3.5	-0.41655	1.09308	3	20	46	7	26.6497	1	0	0	1	0.666667
Tanzania	Responding	Fisherman	1.5	0.0291	-1.57521	8	46	36	7	22.8426	6	0	0	2	0.6
Tanzania	Responding	Fisherman	1.66667	-0.17453	-1.0175	20	10	55	7	26.6497	7	0	0	2	-0.4
Tanzania	Responding	Fisherman	2.25	-0.13689	-1.56415	4	22	22	7	22.2081	3	0	0	2	0.6
Tanzania	Responding	Fisherman	3.58333	0.0291	-1.57521	9	No data	25	7	26.6497	5	0	0	3	-0.833333
Tanzania	Responding	Fisherman	2.33333	-0.01259	-1.24306	No data	20	32	7	17.7665	8	0	0	3	0.4
Tanzania	Responding	Fisherman	3.41667	-0.17453	-1.0175	10	4	40	10	12.6904	4	0	0	1	-0.4
Tanzania	Responding	Fisherman	3.16667	-0.00855	-1.02857	5	8	45	8	17.7665	2	0	0	2	0.6
Tanzania	Responding	Fisherman	5.5	-0.06901	-0.6549	9	30	30	7	22.8426	5	0	0	2	-0.166667
Tanzania	Responding	Fisherman	4.5	-0.06901	-0.6549	14	43	43	7	26.6497	7	0	0	2	0.4
Tanzania	Responding	Fisherman	1.66667	-0.01259	-1.24306	6	38	38	7	26.6497	5	0	0	2	0.4
Tanzania	Responding	Fisherman	5.33333	-0.01259	-1.24306	12	38	38	7	22.8426	6	0	0	2	-0.666667
Tanzania	Responding	Fisherman	3.25	1.38515	1.37623	10	33	33	7	62.1827	8	1	0	2	-0.666667
Tanzania	Responding	Fisherman	1.5	-0.01259	-1.24306	No data	45	45	7	36.802	4	0	0	1	0.4
Tanzania	Responding	Fisherman	1.58333	-0.08565	-0.6859	20	21	37	7	26.6497	6	0	0	2	1.2
Tanzania	Responding	Fisherman	#VALUE!	0.0291	-1.57521	18	32	32	7	26.6497	7	0	0	3	0
Tanzania	Responding	Fisherman	3	0.0291	-1.57521	18	38	38	7	31.7259	7	0	0	2	-0.2
Tanzania	Responding	Fisherman	2.5	-0.00855	-1.02857	5	28	28	7	22.8426	7	1	0	1	-0.666667
Tanzania	Responding	Fisherman	2.41667	0.0291	-1.57521	8	10	61	8	52.0305	7	0	0	1	0
Tanzania	Responding	Fisherman	4.41667	-0.01259	-1.24306	No data	24	24	0	26.6497	4	1	0	2	-0.666667
Tanzania	Responding	Fisherman	3	-0.00855	-1.02857	16	30	30	0	22.8426	5	0	0	2	-0.666667
Tanzania	Responding	Fisherman	2.25	-0.24134	-0.16989	12	32	32	7	26.6497	4	0	0	1	-0.166667
Tanzania	Responding	Fisherman	2.75	-0.00855	-1.02857	12	26	48	7	17.132	5	1	0	2	0.666667
Tanzania	Responding	Fisherman	3.41667	-0.00855	-1.02857	27	31	44	7	31.0914	8	0	0	3	-0.4
Tanzania	Responding	Fisherman	2.66667	-0.00855	-1.02857	4	25	25	7	22.2081	4	0	0	2	0.666667
Tanzania	Responding	Fisherman	5.16667	-0.00855	-1.02857	3	24	24	0	17.7665	1	0	0	1	-0.666667
Tanzania	Responding	Fisherman	4.33333	-0.00855	-1.02857	2	2	43	7	17.7665	1	0	0	2	0.4
Tanzania	Responding	Fisherman	5.5	0.0291	-1.57521	8	12	29	7	26.6497	4	1	1	3	1.33333
Tanzania	Responding	Fisherman	1.5	-0.00855	-1.02857	7	30	30	7	17.7665	4	1	0	2	0.666667
Tanzania	Responding	Fisherman	2.83333	-0.06901	-0.6549	10	10	32	7	26.6497	6	1	1	2	0.5
Tanzania	Responding	Fisherman	2.33333	0.0291	-1.57521	2	26	26	7	26.6497	3	0	0	2	1.33333
Tanzania	Responding	Fisherman	2.08333	-0.00855	-1.02857	1	33	33	7	26.6497	4	0	0	2	1.33333
Tanzania	Responding	Fisherman	2.66667	-0.00855	-1.02857	5	12	19	7	17.7665	4	0	0	2	0.166667
Tanzania	Responding	Fisherman	1.41667	-0.01259	-1.24306	No data	10	25	7	26.6497	5	1	1	1	0.4
Tanzania	Responding	Fisherman	2.75	2.21982	-1.10994	5	5	37	7	26.6497	6	0	0	2	-0.666667
Tanzania	Responding	Fisherman	2.41667	-0.00855	-1.02857	22	20	38	7	47.5888	6	2	1	2	0
Tanzania	Responding	Fisherman	2.66667	0.0291	-1.57521	26	26	67	0	31.0914	6	0	0	5	-0.666667
Tanzania	Responding	Fisherman	1.33333	0.03314	-1.36071	12	10	28	7	26.6497	4	3	1	4	2
Tanzania	Responding	Fisherman	4.33333	-0.19966	-0.50204	No data	28	28	7	9.51777	1	0	0	1	-1.33333
Tanzania	Responding	Fisherman	4.66667	1.10478	-1.65605	38	38	38	7	49.4924	8	0	0	3	-1.33333
Tanzania	Responding	Fisherman	3.33333	-0.2214	0.78105	28	43	43	7	17.7665	10	0	0	3	0.5
Tanzania	Responding	Fisherman	4.66667	-0.11069	-0.32275	13	28	28	7	22.2081	6	0	0	3	0
Tanzania	Responding	Fisherman	4.33333	-0.22305	0.32108	28	28	28	7	11.4213	3	0	0	2	-1.33333
Tanzania	Responding	Fisherman	4.5	-0.18136	-0.01107	29	36	36	7	44.4162	6	0	0	3	-1.33333
Tanzania	Responding	Fisherman	4.5	-0.08068	-0.08937	24	62	62	0	17.7665	6	0	0	3	-1.33333
Tanzania	Responding	Fisherman	5.08333	-0.23876	0.67212	35	48	48	7	No data	0	0	0	3	-1.33333
Tanzania	Responding	Fisherman	3.58333	-0.23095	-0.42934	35	48	48	7	22.8426	9	0	0	3	1
Tanzania	Responding	Fisherman	4	-0.17453	-1.0175	31	45	45	7	22.2081	6	0	0	3	-0.166667
Tanzania	Responding	Fisherman	4	-0.01259	-1.24306	14	27	27	7	19.0355	5	0	0	3	0.166667
Tanzania	Responding	Fisherman	4.33333	-0.06496	-0.4404	21	36	36	7	24.1117	9	0	0	3	0.5
Tanzania	Responding	Fisherman	4.08333	-0.10665	-0.10826	45	55	55	4	22.2081	3	2	0	3	1.16667
Tanzania	Responding	Fisherman	4.33333	-0.13689	-1.56415	7	45	45	7	No data	7	0	0	3	0.5
Tanzania	Responding	Fisherman	3.66667	-0.27264	-0.09719	15	30	30	7	26.6497	9	0	0	3	1
Tanzania	Responding	Fisherman	3.83333	-0.10284	0.9319	42	20	42	8	22.2081	6	0	0	4	-2
Tanzania	Responding	Fisherman	5.58333	-0.19947	0.58545	27	35	35	8	17.7665	4	0	0	4	-2
Tanzania	Responding	Fisherman	4.83333	-0.12494	-0.59923	45	54	54	7	26.6497	3	0	0	3	-1.33333
Tanzania	Responding	Fisherman	4.33333	0.67546	1.31591	30	48	48	7	44.4162	8	0	0	3	-2
Tanzania	Responding	Fisherman	4.91667	-0.19708	0.33997	62	62	62	0	22.2081	9	1	0	3	-0.666667
Tanzania	Responding	Fisherman	3.83333	-0.4542	1.63973	50	50	50	5	26.6497	5	1	0	5	-2
Tanzania	Responding	Fisherman	6.5	0.03314	-1.36071	No data	36	36	7	22.8426	6	0	0	3	-2
Tanzania	Responding	Fisherman	4.5	-0.18376	0.23441	26	40	40	7	28.5533	10	0	0	3	0.5
Tanzania	Responding	Fisherman	6	-0.08307	0.15611	20	35	35	7	24.1117	11	1	0	4	0
Tanzania	Responding	Fisherman	5.16667	-0.06901	-0.6549	18	33	33	7	24.1117	6	0	0	3	0.333333
Tanzania	Responding	Fisherman	5.16667	-0.13285	-1.34965	23	71	71	0	17.7665	5	1	0	3	-0.166667
Tanzania	Responding	Fisherman	5	-0.06496	-0.4404	22	42	42	7	19.0355	6	0	0	3	1.83333
Tanzania	Responding	Fisherman	5.33333	-0.12072	0.70275	38	55	55	0	26.6497	8	0	0	3	-0.166667
Tanzania	Responding	Fisherman	5.83333	-0.2214	0.78105	40	58	58	0	22.8426	8	1	0	3	-0.166667
Tanzania	Responding	Fisherman	4.5	-0.06901	-0.6549	6	20	20	7	17.7665	7	0	0	3	1.5
Tanzania	Responding	Fisherman	3.33333			28	35	35	7	26.6497	7	1	0	3	1.2
Tanzania	Responding	Fisherman	4.16667	0.03314	-1.36071	29	38	38	7	24.1117	8	0	0	3	-0.666667
Tanzania	Responding	Fisherman	3.16667	-0.2214	0.78105	29	47	47	7	50.7614	11	1	1	4	0.666667
Tanzania	Responding	Fisherman	4.33333	-0.01259	-1.24306	20	55	55	7	22.2081	4	0	0	2	0.5
Tanzania	Responding	Fisherman	6.66667	-0.00855	-1.02857	7	27	27	7	26.6497	6	0	0	2	-0.666667
Tanzania	Responding	Fisherman	1.5	-0.17453	-1.0175	6	47	47	7	8.88325	8	0	0	2	1.33333
Tanzania	Responding	Fisherman	4.5	-0.01259	-1.24306	13	65	65	0	26.6497	5	0	0	3	0
Tanzania	Responding	Fisherman	2.66667	-0.22544	0.56655	40	55	55	0	26.6497	9	0	0	3	0.666667
Tanzania	Responding	Fisherman	3.16667	0.0291	-1.57521	10	28	28	7	17.7665	5	0	0	2	0
Tanzania	Responding	Fisherman	2.33333	0.03314	-1.36071	40	64	64	0	88.8325	15	0	0	7	1.33333
Tanzania	Responding	Fisherman	4.33333	-0.41655	1.09308	7	27	27	7	22.2081	3	0	0	2	0
Tanzania	Responding	Fisherman	2	0.03314	-1.36071	20	41	41	7	26.6497	7	1	1	3	0.833333
Tanzania	Responding	Fisherman	2.83333	0.03314	-1.36071	22	45	45	0	38.0711	10	1	1	4	-0.666667
Tanzania	Responding	Fisherman	2.08333	-0.01259	-1.24306	30	36	50	7	17.7665	12	1	0	4	0
Tanzania	Responding	Fisherman	2.41667	0.0291	-1.57521	45	25	25	7	26.6497	6	1	1	3	1.33333
Tanzania	Responding	Fisherman	2.41667	0.0291	-1.57521	No data	32	32	7	22.8426	8	1	1	4	1.33333
Tanzania	Responding	Fisherman	4.5	-0.18376	0.23441	9	28	28	7	31.7259	8	0	0	2	-0.666667
Tanzania	Responding	Fisherman	5.83333	-0.2214	0.78105	16	55	55	0	26.6497	7	1	0	2	-0.666667
Tanzania	Responding	Fisherman	2.33333	0.03314	-1.36071	20	45	45	7	35.533	10	1	1	3	0.5
Tanzania	Responding	Fisherman	4.83333	-0.00855	-1.02857	25	41	41	7	17.7665	3	1	0	2	0.666667
Tanzania	Responding	Fisherman	4.33333	-0.06901	-0.6549	6	28	28	7	22.2081	10	0	0	2	0
Tanzania	Responding	Fisherman	3.33333	-0.06901	-0.6549	4	30	30	7	26.6497	7	0	0	3	0.666667
Tanzania	Responding	Fisherman	3.16667	0.03314	-1.36071	15	27	38	7	43.1472	10	1	1	3	-0.666667
Tanzania	Responding	Fisherman	3	-0.17453	-1.0175	14	39	39	7	30.4569	6	0	1	3	0.5
Tanzania	Responding	Fisherman	2.58333	0.0291	-1.57521	10	30	30	7	35.533	6	0	0	3	-0.666667
Tanzania	Responding	Fisherman	3.16667	-0.11069	-0.32275	7	43	43	7	26.6497	10	0	0	2	0.666667
Tanzania	Responding	Fisherman	2.66667	0.03314	-1.36071	7	27	27	7	17.7665	3	0	0	2	0
Tanzania	Responding	Fisherman	4	0.0291	-1.57521	30	46	46	7	35.533	8	1	1	3	-0.5
Tanzania	Responding	Fisherman	3.5	0.0291	-1.57521	21	38	38	7	35.533	10	1	1	4	0.4
Tanzania	Responding	Fisherman	#VALUE!	0.0291	-1.57521	8	28	28	7	24.1117	4	0	0	1	-0.4
Tanzania	Responding	Fisherman	2.16667	-0.01259	-1.24306	33	35	43	10	35.533	11	0	0	2	1.4
Tanzania	Responding	Marine attendant	#VALUE!	3.46865	0.84876	1	28	28	13	17.7665	2	0	0	1	1.8
Tanzania	Responding	Marine attendant	0	3.66184	0.36616	7	36	36	13	44.4162	5	1	0	1	2
Tanzania	Responding	Marine attendant	1.83333	3.66184	0.36616	6	48	48	13	62.1827	13	1	0	3	1.5
Tanzania	Responding	Marine attendant	-0.166667	3.84744	-1.15626	7	7	35	13	26.6497	3	0	0	1	2
Tanzania	Responding	Marine attendant	1.5	4.03415	0.79878	1.25	34	34	13	44.4162	7	1	0	1	0.666667
Tanzania	Responding	Marine attendant	0	4.20014	0.78772	1.33	1.4	30	13	26.6497	5	0	0	1	2
Tanzania	Responding	Marine attendant	3	2.52956	-0.91827	12	50	50	13	62.1827	13	0	0	4	0.666667
Tanzania	Responding	Marine attendant	4.5	3.8434	-1.37076	7	20	49	7	22.2081	6	0	0	2	0
Tanzania	Responding	Marine attendant	1.75	3.69101	0.06519	1	No data	29	13	26.6497	4	0	0	1	2
Tanzania	Responding	Marine attendant	#VALUE!	3.32583	0.71196	7	No data	53	13	97.7157	7	0	0	2	2
Tanzania	Responding	Marine attendant	1.5	2.40183	1.04154	9	9	57	13	44.4162	5	0	0	2	1.33333
Tanzania	Responding	Fisheries officer	3	1.84697	0.41343	36	36	56	13	35.533	7	0	0	2	2
Tanzania	Responding	Fisheries officer	0	4.1961	0.57322	16	16	43	13	88.8325	10	0	0	1	1.33333
Tanzania	Responding	Fisheries officer	1.83333	4.1961	0.57322	38	No data	59	13	35.533	4	1	0	1	2
Tanzania	Responding	Fisherman	1.5	-0.10665	-0.10826	7	37	37	0	17.7665	0	0	No data		0
Tanzania	Responding	Fisherman	-4.5	0.09214	-1.10687	65	73	73	0	6.34518	2	0	0		1.2
Tanzania	Responding	Fisherman	4.5	-0.00855	-1.02857	27	40	40	7	34.264	0	1	1		0
Tanzania	Responding	Fisherman	5.33333	-0.12494	-0.59923	2	20	40	7	32.9949	0	0	0		-1
Tanzania	Responding	Fisherman	4.5	-0.74959	0.14747	15	30	35	7	44.4162	4	2	1		-1
Tanzania	Responding	Fisherman	9	-0.27264	-0.09719	22	38	38	7	24.1117	0	0	1		-1.33333
Tanzania	Responding	Fisherman	7.5	-0.62915	-0.06737	35	66	66	3	53.2995	6	0	0		-2
Tanzania	Responding	Fisherman	0	3.77832	0.7503	30	20	56	7	6.34518	5	1	0		1.5
Tanzania	Responding	Fisherman	7.83333	-0.12494	-0.59923	28	39	39	7	15.2284	0	1	1		-2
Tanzania	Responding	Fisherman	7.33333	-0.29978	-1.24925	40	56	56	7	35.533	4	1	1		-2
Tanzania	Responding	Fisherman	4.66667	-0.25752	1.06548	38	55	55	7	17.7665	11	1	1		-1.33333
Tanzania	Responding	Fisherman	7.5	-0.18376	0.23441	20	46	46	0	2.53807	8	0	0		0.666667
Tanzania	Responding	Fisherman	2.75	-0.00855	-1.02857	8	35	45	7	15.2284	0	0	0		0.666667
Tanzania	Responding	Fisherman	5.58333	-0.20621	-1.52814	40	40	74	0	8.88325	5	0	0		1.5
Tanzania	Responding	Fisherman	5	-0.17453	-1.0175	20	28	28	7	4.44162	0	0	1		2
Tanzania	Responding	Fisherman	6.08333	-0.53093	0.0694	No data	47	47	7	No data	9	1	1		1.6
Tanzania	Responding	Fisherman	4.91667	-0.12899	-0.81372	10	30	30	7	6.34518	0	0	1		0.2
Tanzania	Responding	Fisherman	6.66667	-0.12494	-0.59923	7	24	24	7	17.7665	9	0	1		-1
Tanzania	Responding	Fisherman	4.75	-0.29574	-1.03475	5	22	39	0	35.533	7	1	1		-0.8
Tanzania	Responding	Fisherman	0.75	-0.12494	-0.59923	26	44	44	7	32.9949	0	0	1		1.66667
Tanzania	Responding	Fisherman	3	-0.00855	-1.02857	40	35	58	3	50.7614	0	0	1		0.2
Tanzania	Responding	Fisherman	7.5	-0.00855	-1.02857	37	47	47	7	32.9949	0	1	1		-0.166667
Tanzania	Responding	Fisherman	7.5	-0.12494	-0.59923	40	75	75	0	No data	0	1	1		-2
Tanzania	Responding	Fisherman	3.25	-0.00855	-1.02857	15	35	35	7	13.3249	0	0	0		0.4
Tanzania	Responding	Fisherman	3.75	-0.00855	-1.02857	7	30	30	0	26.6497	0	0	0		1
Tanzania	Responding	Fisherman	-2.25	-0.3378	1.21039	40	62	62	7	53.2995	0	1	1		-1
Tanzania	Responding	Fisherman	5.41667	-0.35609	0.71942	25	65	65	4	31.7259	0	0	0		-0.333333
Tanzania	Responding	Fisherman	1.5	-0.29574	-1.03475	20	39	39	7	11.5482	9	0	0		-1.2
Tanzania	Responding	Fisherman	3.91667	-0.29574	-1.03475	10	30	30	7	17.7665	10	0	0		-0.166667
Tanzania	Responding	Fisherman	1.58333	-0.1233	-0.13926	25	7	40	0	26.6497	0	0	0		0
Tanzania	Responding	Fisherman	0.833333	-0.41618	-0.81991	10	30	30	0	No data	3	0	0		1.6
Tanzania	Responding	Fisherman	0	-0.12494	-0.59923	16	25	31	7	No data	0	0	0		-1.33333
Tanzania	Responding	Fisherman	4.83333	-0.12494	-0.59923	36	42	42	7	No data	5	2	1		0.4
Tanzania	Responding	Fisherman	6	-0.12494	-0.59923	18	75	75	7	8.88325	0	1	1		0
Tanzania	Responding	Fisherman	3.16667	-0.2214	0.78105	16	32	32	7	26.6497	0	0	0		1.16667
Tanzania	Responding	Fisherman	4.5	-0.2214	0.78105	7	26	26	7	8.88325	0	0	0		-1.2
Tanzania	Responding	Fisherman	6.66667	0.03314	-1.36071	15	29	29	7	15.2284	2	0	0		-0.666667
Tanzania	Responding	Fisherman	6.83333	-0.00855	-1.02857	5	15	36	7	17.7665	1	0	0		-1.33333
Tanzania	Responding	Fisherman	8.83333	-0.1233	-0.13926	25	55	55	7	38.0711	0	1	1		-2
Tanzania	Responding	Fisherman	8.33333	-0.29574	-1.03475	10	15	50	11	20.3046	9	0	1		-0.833333
Tanzania	Responding	Fisherman	6.75	-0.1233	-0.13926	20	30	30	7	7.61421	0	0	0		-2
Tanzania	Responding	Fisherman	7.5	-0.63319	-0.28187	25	45	45	7	12.6904	4	0	0		-2
Tanzania	Responding	Fisherman	0.666667	-0.2214	0.78105	20	41	41	7	17.7665	0	0	0		-1.6
Tanzania	Responding	Fisherman	7.5	-0.00855	-1.02857	10	28	28	7	35.533	0	1	1		-1.2
Tanzania	Responding	Fisherman	7.33333	-0.74139	1.63354	15	37	37	11	26.6497	2	1	1		-2
Tanzania	Responding	Fisherman	7.33333	-0.6098	-1.10499	20	64	64	0	7.61421	4	1	0		-1.83333
Tanzania	Responding	Fisherman	7.41667	-0.52624	-0.54109	16	35	35	7	8.24873	1	2	1		-1.33333
Tanzania	Responding	Fisherman	7.5	-0.2214	0.78105	25	32	32	7	63.4518	0	1	1		-2
Tanzania	Responding	marine attendant	-1.83333	3.76329	0.30477	37	65	65	12	53.2995	5	1	1		1.83333
Tanzania	Responding	Fisherman	2.5	-0.00855	-1.02857	25	0.14	35	0	15.2284	0	0	0		0.5
Tanzania	Responding	Fisherman	6	0.18813	-1.60281	10	29	29	7	5.07614	4	0	No data		0.333333
Tanzania	Responding	Fisherman	7.5	-0.51024	0.31489	35	35	35	7	10.1523	5	1	1		-2
Tanzania	Responding	Fisherman	0	-0.01259	-1.24306	10	28	28	0	7.61421	6	0	0		1.33333
Tanzania	Responding	Fisherman	6.5	-0.12494	-0.59923	10	35	35	7	35.533	0	0	0		-0.166667
Tanzania	Responding	Fisherman	1	-0.2397	0.29008	15	40	40	7	No data	0	0	1		-1.33333
Tanzania	Responding	Fisherman	6	-0.10665	-0.10826	15	37	37	7	44.4162	0	1	1		-0.666667
Tanzania	Responding	Fisherman	6	-0.00855	-1.02857	10	45	45	0	13.3249	0	1	1		0.666667
Tanzania	Responding	Fisherman	6	-0.25809	-1.5814	47	12	62	0	17.7665	8	0	0		-0.666667
Tanzania	Responding	Fisherman	6.83333	-0.25164	-0.67484	29	10	38	7	12.6904	7	0	0		-0.666667
Tanzania	Responding	Fisherman	5.66667	-0.4542	1.63973	25	60	60	0	8.88325	0	1	1		-0.666667
Tanzania	Responding	Fisherman	5.5	-0.4542	1.63973	20	25	35	7	15.8629	8	0	1		0.4
Tanzania	Responding	Fisherman	5.33333	-0.98998	-1.19863	20	48	48	7	38.0711	0	1	1		0
Tanzania	Responding	Fisherman	8.33333	-0.43248	-0.64162	20	45	45	7	22.2081	5	1	0		0
Tanzania	Responding	Fisherman	7.5	-0.41213	-0.60542	25	35	35	7	12.6904	5	0	No data		-0.666667
Tanzania	Responding	Fisherman	7.5	-0.2214	0.78105	11	22	32	0	50.7614	0	1	1		-2
Tanzania	Responding	marine attendant	0.916667	-0.35609	0.71942	37	37	57	7	44.4162	0	1	0		2
Tanzania	Responding	marine attendant	#VALUE!	1.90709	1.59331	2	2	30	16	88.8325	6	1	1		1.5
Tanzania	Responding	Fisherman	3.66667	-0.3378	1.21039	6	31	41	0	26.6497	0	1	1		0.666667
Tanzania	Responding	Fisherman	7.33333	-0.00855	-1.02857	38	54	54	7	44.4162	0	1	1		-0.333333
Tanzania	Responding	Fisherman	5.5	-0.1233	-0.13926	35	56	56	0	31.7259	0	1	1		0
Tanzania	Responding	Fisherman	4.33333	-0.41213	-0.60542	30	45	45	7	No data	5	0	0		-0.666667
Tanzania	Responding	Fisherman	4.16667	-0.50859	0.77486	15	60	65	7	44.4162	3	1	1		-0.166667
Tanzania	Responding	Fisherman	4.5	-0.25405	-1.3669	10	12	66	7	22.2081	4	0	0		0
Tanzania	Responding	Fisherman	7.5	-0.08326	-0.93138	15	63	63	5	13.3249	7	0	1		-0.666667
Tanzania	Responding	Fisherman	0.666667	-0.1031	-1.82349	15	34	34	0	17.7665	4	0	1		2
Tanzania	Responding	Fisherman	4.75	-0.00855	-1.02857	16	48	48	0	44.4162	1	0	1		-1.2
Tanzania	Responding	marine attendant	0.0833333	3.97817	-0.46462	5	20	48	13	158.629	6	1	1		2
Tanzania	Responding	marine attendant	0	1.8064	1.67161	6	13	44	16	26.6497	8	0	1		2
Tanzania	Responding	Marine attendant	0	1.74514	1.81887	26	30	49	7	25.3807	7	1	1		2
Tanzania	Responding	Fisherman	0	-0.15337	-1.4452	29	5	49	7	3.17259	4	0	0		1
Tanzania	Responding	Fisherman	0	-0.29574	-1.03475	24	24	46	7	17.7665	5	0	0		1.33333
Tanzania	Responding	Fisherman	2	-0.00855	-1.02857	15	28	32	0	44.4162	0	0	0		0.666667
Tanzania	Responding	Fisherman	0.833333	-0.00855	-1.02857	14	44	44	7	13.3249	0	0	0		-1.6
Tanzania	Responding	Fisherman	4.5	-0.29574	-1.03475	31	41	41	7	6.34518	4	0	No data		0.75
Tanzania	Responding	Fisherman	6.83333	-0.00855	-1.02857	10	35	35	7	56.4721	0	0	0		-1
Tanzania	Responding	Fisherman	0.25	3.17883	0.26012	6	15	49	12	57.1066	2	2	0		1.83333
Tanzania	Responding	Fisherman	0	-0.28821	1.62866	35	2	56	18	380.711	0	2	0		2
Tanzania	Responding	Fisherman	-0.583333	-0.57476	0.79749	8	30	30	7	44.4162	1	0	0		0.6
Tanzania	Responding	Fisherman	-2.5	-0.12494	-0.59923	20	38	48	7	2.53807	6	1	1		-0.6
Tanzania	Responding	Fisherman	-2.91667	-0.12494	-0.59923	33	45	45	7	5.71066	0	1	1		-1.5
Tanzania	Responding	Fisherman	-3	-0.3378	1.21039	8	5	25	7	12.6904	0	1	1		-1.5
Tanzania	Responding	Fisherman	3.66667	-0.86248	-0.08712	45	50	50	5	30.4569	7	0	0		2
Tanzania	Responding	Fisherman	3.83333	-0.04924	0.98649	8	51	51	12	44.4162	2	0	0		0
Tanzania	Responding	marine attendant	0	-0.28821	1.62866	22	22	46	16	88.8325	1	2	1		2
Tanzania	Responding	marine attendant	0.75	-0.28928	-0.12819	4	5	35	16	126.904	0	4	0		2
Tanzania	Responding	Fisherman	1.5	1.65449	0.63245	30	34	52	16	62.1827	6	1	1		1.2
Tanzania	Responding	marine attendant	0	2.91718	0.58763	32	26	56	8	63.4518	6	0	0		1.33333
Tanzania	Responding	marine attendant	0.0833333	-0.28928	-0.12819	6	6	41	16	63.4518	0	1	0		0.666667
Tanzania	Responding	Fisherman	5.66667	-0.17453	-1.0175	9	22	22	0	44.4162	1	0	0		-0.666667
Tanzania	Responding	Fisherman	1.16667	-0.00855	-1.02857	10	40	40	7	22.293	0	2	No data		1.5
Tanzania	Responding	Fisherman	3.91667	-0.00855	-1.02857	4	30	30	7	No data	0	0	1		1.33333
Tanzania	Responding	Fisherman	4	-0.25809	-1.5814	60	74	74	0	6.34518	5	0	0		-1.2
Tanzania	Responding	Fisherman	8.33333	-0.6997	1.30139	20	12	36	15	35.533	4	1	1		-2
Tanzania	Responding	Fisherman	3.5	-0.00855	-1.02857	12	38	38	7	35.533	0	1	1		-1.33333
Tanzania	Responding	Fisherman	6	-0.33945	0.75042	25	35	35	0	44.4162	0	0	0		-1.4
Tanzania	Responding	Fisherman	7.5	-0.57812	-0.59435	18	45	45	7	6.34518	6	1	1		-1.33333
Tanzania	Responding	Fisherman	5	-0.53105	-0.98768	39	58	58	7	23.4772	6	1	1		2
Tanzania	Responding	Fisherman	0.75	-0.41251	1.30758	40	24	24	0	35.533	4	1	0		2
Tanzania	Responding	Fisherman	3.08333	-0.53142	0.92531	20	40	40	7	44.4162	10	0	0		-0.5
Tanzania	Responding	Fisherman	3.83333	-0.10665	-0.10826	3	2.5	28	7	62.1827	1	0	0		0.5
Tanzania	Responding	Fisherman	-3.08333	0.59242	1.90227	30	53	53	4	35.533	1	0	0		0.833333
Tanzania	Responding	Fisherman	2.41667	-0.41281	0.57193	40	10	41	7	13.3249	5	0	0		1.33333
Tanzania	Responding	Fisherman	3.41667	-0.45522	1.65511	20	20	20	10	12.6904	4	1	0		1.16667
Tanzania	Responding	Fisherman	0.333333	0.70313	0.79847	7	45	45	7	88.8325	4	0	0		2
Tanzania	Responding	Fisherman	1.83333	-0.86195	0.7913	34	1	62	8	88.8325	4	1	1		1.16667
Tanzania	Responding	Fisherman	1.75	-0.06496	-0.4404	10	45	45	3	6.34518	4	0	0		-1
Tanzania	Responding	Fisherman	0.25	-0.53711	0.25085	20	23	33	7	44.4162	6	0	1		2
Tanzania	Responding	Fisherman	1.5			4	5	40	10	44.4162	5	0	0		2
Tanzania	Responding	Fisherman	1.75	-0.08264	-0.45602	10	65	65	5	26.6497	3	0	0		1.33333
Tanzania	Responding	Fisherman	-0.666667	-0.50543	0.76148	12	25	25	16	88.8325	3	0	1		1.33333
Tanzania	Responding	Fisherman	-0.666667	-0.29776	0.41827	2	23	23	7	44.4162	5	0	0		-0.8
Tanzania	Responding	Fisherman	2.41667	-0.33945	0.75042	20	30	30	7	62.1827	7	1	0		2
Tanzania	Responding	Fisherman	1.16667	-0.32261	-1.0988	63	6	55	7	133.249	6	0	0		0.333333
Tanzania	Responding	Fisherman	-0.916667	-0.3688	-0.47759	6	28	28	7	44.4162	12	0	0		0.5
Tanzania	Responding	Fisherman	0.5	-0.05261	-0.40535	35	37	37	7	44.4162	11	0	1		2
Tanzania	Responding	Fisherman	-1.41667	-0.53028	-0.75559	10	77	77	0	35.533	10	1	0		1
Tanzania	Responding	Fisherman	1.58333	-0.63319	-0.28187	No data	45	45	7	44.4162	5	0	0		1.33333
Tanzania	Responding	Fisherman	-0.166667	3.19834	0.66089	10	20	37	12	26.6497	7	3	0		1.33333
Tanzania	Responding	Fisherman	1.08333	-0.00553	-0.79868	4	1	22	7	26.6497	8	0	0		0.666667
Tanzania	Responding	Marine attendant	0	-0.25473	-0.18955	26	39	39	16	114.213	5	0	0		1.33333
Tanzania	Responding	Marine attendant	0	3.77832	0.7503	10	30	31	4	44.4162	7	0	0		1.83333
Tanzania	Responding	Fisherman	0.166667	-0.82171	1.43851	28	48	48	18	266.497	4	0	1		1.5
Tanzania	Responding	Fisherman	3.66667	0.17689	1.3605	40	46	46	7	35.533	6	0	0		0
Tanzania	Responding	Fisherman	2.33333			15	10	46	7	44.4162	1	0	0		-0.166667
Tanzania	Responding	Fisherman	0.416667			26	63	63	7	53.2995	5	0	0		0.333333
Tanzania	Responding	Fisherman	1.66667	-0.36762	-0.42415	39	19	19	0	No data	6	0	0		0.833333
Tanzania	Responding	Fisherman	-3.91667	-0.26168	-0.20609	17	50	50	2	88.8325	3	0	0		1.6
Tanzania	Responding	Fisherman	1.58333	-0.93905	1.13397	15	32	32	7	62.1827	4	0	0		1.16667
Tanzania	Responding	Fisherman	0.0833333	-0.33945	0.75042	17	22	22	7	53.2995	No data	0	0		1.66667
Tanzania	Responding	Fisherman	1.5	-0.65535	-1.30876	17	15	42	7	71.066	4	0	1		1.8
Tanzania	Responding	Fisherman	1.5	-0.32261	-1.0988	15	35	35	7	44.4162	6	0	1		1.16667
Tanzania	Responding	Fisherman	0.333333	-0.41281	0.57193	10	46	46	7	62.1827	5	0	1		1.33333
Tanzania	Responding	Marine attendant	0.583333			1	33	33	7	88.8325	7	0	0		1.33333
Tanzania	Responding	Fisherman	1	0.06728	1.61423	20	59	59	3	44.4162	13	1	1		1.8
Tanzania	Responding	Fisherman	2.33333	-0.93905	1.13397	12	65	65	12	133.249	4	0	0		0.666667
Tanzania	Responding	Fisherman	-3.5	-0.82026	0.45916	20	59	59	4	13.3249	7	0	0		1.5
Tanzania	Responding	Fisherman	0.333333			20	50	50	7	39.9746	5	0	0		0.5
Tanzania	Responding	Fisherman	5.25	0.13623	1.67727	2	18	18	12	25.3807	4	0	0		1.16667
Tanzania	Responding	Fisherman	0.25	-0.40984	-0.97043	3	14	40	15	177.665	5	0	0		1.16667
Tanzania	Responding	Fisherman	-0.75	-0.4624	0.15366	32	1	27	7	88.8325	7	1	0		1.16667
Tanzania	Responding	Fisherman	0.0833333	0.63315	0.99335	42	73	73	5	142.132	8	2	0		1.5
Tanzania	Responding	Fisherman	-0.916667	-0.74139	1.63354	50	38	65	0	44.4162	8	1	1		0
Tanzania	Responding	Fisherman	#VALUE!	-0.40931	-0.092	26	38	38	7	71.066	6	0	1		1.8
Tanzania	Responding	Fisherman	2.41667			17	26	26	7	35.533	5	0	0		1
Tanzania	Responding	Fisherman	-0.583333	-0.57476	0.79749	7	31	31	7	57.7411	9	0	0		0.333333
Tanzania	Responding	Fisherman	2.58333	0.34432	0.52719	15	32	32	7	621.827	6	0	0		1.6
Tanzania	Responding	Fisherman	2.25	-0.69906	0.47641	22	25	56	4	152.284	4	2	1		1.5
Tanzania	Responding	Fisherman	2.75	0.92407	-0.58889	5	52	52	11	44.4162	1	0	0		2
Tanzania	Responding	Fisherman	0.5	-0.8243	0.24466	15	5	25	7	53.2995	7	1	0		1
Tanzania	Responding	Fisherman	-0.166667	-0.65885	-0.64483	25	63	63	7	35.533	4	0	1		2
Tanzania	Responding	Fisherman	2.83333	3.02788	0.71671	15	52	52	7	62.1827	8	0	0		0.666667
Tanzania	Responding	Fisherman	1.41667	-0.53711	0.25085	17	58	58	0	62.1827	6	1	0		1.33333
Tanzania	Responding	Fisherman	2.08333	-0.29005	0.45172	32	55	55	8	44.4162	6	0	0		-1.33333
Tanzania	Responding	Fisherman	1	0.44109	1.05757	55	42	42	7	26.6497	6	0	0		1.16667
Tanzania	Responding	Fisherman	2.16667	-0.33945	0.75042	14	No data	50	7	62.1827	3	1	1		-0.666667
Tanzania	Responding	Fisherman	5.33333	0.03314	-1.36071	30	55	53	7	26.6497	1	0	0		-0.333333
Tanzania	Responding	Fisherman	4.5	-0.33945	0.75042	30	12	38	0	53.2995	8	1	1		0
Tanzania	Responding	Fisherman	2.83333	-0.00855	-1.02857	8	50	32	7	44.4162	4	1	1		-0.666667
Tanzania	Responding	Fisherman	5.66667			5	25	50	4	62.1827	5	0	1		-0.5
Tanzania	Responding	Fisherman	-0.25	-0.31183	1.22928	20	38	38	7	4.44162	7	0	0		-0.666667
Tanzania	Responding	Fisherman	1.66667	-0.10665	-0.10826	15	5	30	7	88.8325	4	0	0		0
Tanzania	Responding	Fisherman	0.916667	-0.06496	-0.4404	10	30	21	7	44.4162	4	0	0		0
Tanzania	Responding	Fisherman	0.5	-0.4934	-1.53432	4	28	28	9	71.066	4	1	1		2
Tanzania	Responding	Fisherman	2.66667	-0.70386	0.02982	10	36	36	7	62.1827	4	0	0		1.16667
Tanzania	Responding	Fisherman	1.66667	-0.58899	0.19759	21	32	32	7	88.8325	4	2	1		1.8
Tanzania	Responding	Fisherman	4.25			20	42	42	7	44.4162	7	1	0		2
Tanzania	Responding	Fisherman	4.16667	-0.93501	1.34846	20	47	47	7	62.1827	8	0	0		0
Tanzania	Responding	Fisherman	-1.41667			30	46	46	7	44.4162	12	1	1		1.6
Tanzania	Responding	Fisherman	-1.16667	-0.57476	0.79749	40	No data	No data	No data	44.4162	5	0	0		1.6
Tanzania	Responding	Fisherman	-0.25	-0.08326	-0.93138	15	6	42	4	186.667	9	0	0	1	2
Tanzania	Responding	Fisherman	-1.08333	-0.68951	1.6868	15	10	40	7	93.3333	6	No data	No data	1	2
Tanzania	Responding	Fisherman	0.416667	-0.13231	-0.47122	30	30	57	0	93.3333	7	0	0	2	1.83333
Tanzania	Responding	Fisherman	1.58333	-0.2983	-0.46016	3	No data	No data	7	26.6667	3	0	0	3	0.666667
Tanzania	Responding	Fisherman	3.41667	-0.81747	-0.76178	0.41	0.4	18	9	186.667	7	0	0	3	1.16667
Tanzania	Responding	Fisherman	1.33333	1.38598	1.51976	12	29	29	7	93.3333	4	0	0	1	1.5
Tanzania	Responding	Fisherman	0.583333	-0.59544	0.55199	25	13	45	7	140	7	No data	No data	1	1.83333
Tanzania	Responding	Fisherman	1.41667	2.50252	0.96324	12	25	39	7	85.3333	7	No data	No data	2	0.666667
Tanzania	Responding	Fisherman	-2.58333	1.2266	1.26077	5	30	30	7	186.667	7	0	No data	1	1.33333
Tanzania	Responding	Fisherman	3.83333	0.41864	1.18363	6	12	40	12	140	4	0	No data	1	-0.5
Tanzania	Responding	Fisherman	-0.333333	3.50761	0.62517	25	1.2	35	8	186.667	8	0	0	1	2
Tanzania	Responding	Fisherman	3.5	0.29423	1.66505	5	27	27	7	93.3333	8	0	0	1	1.33333
Tanzania	Responding	Fisherman	2.33333	3.61234	0.76137	3	50	70	7	140	6	0	0	2	0
Tanzania	Responding	Fisherman	4.83333	2.41359	1.28949	20	8	43	7	140	7	0	0	2	1.33333
Tanzania	Responding	Fisherman	5.25	-0.17419	1.49039	1	1	19	7	34.6667	2	No data	No data	1	0.666667
Tanzania	Responding	Fisherman	6.66667	-0.9767	1.68061	1	1	24	7	93.3333	2	No data	No data	2	-0.833333
Tanzania	Responding	Fisherman	1.83333	-0.47665	-0.12282	4	3	38	0	93.3333	5	0	0	1	0
Tanzania	Responding	Fisherman	1.16667	0.00283	1.13238	4	4	21	7	46.6667	7	0	0	1	0
Tanzania	Responding	Fisherman	0.75	-0.76384	-0.12901	3	7	19	7	140	7	0	0	3	0.166667
Tanzania	Responding	Fisherman	-0.666667	-0.4542	1.63973	10	7	35	10	93.3333	15	0	0	3	0.833333
Tanzania	Responding	Fisherman	-0.166667	-0.53142	0.92531	12	6	36	7	112	7	0	0	1	-0.833333
Tanzania	Responding	Fisherman	-1.25	0.16744	0.97524	8	1	40	10	149.333	8	0	0	2	1.6
Tanzania	Responding	Fisherman	-0.416667	0.8667	1.63161	17	10	40	7	93.3333	4	No data	No data	1	2
Tanzania	Responding	Fisherman	2.41667	-0.44244	1.88767	3	4	23	7	93.3333	7	0	0	1	0.5
Tanzania	Responding	Fisherman	3.83333	-0.68951	1.6868	1	4	21	12	65.3333	7	No data	No data	1	-0.4
Tanzania	Responding	Fisherman	4.41667	1.15188	1.35796	47	No data	54	7	186.667	15	1	No data	8	-0.666667
Tanzania	Responding	Fisherman	3.66667	1.98511	1.02639	10	No data	32	0	140	6	0	0	1	0
Tanzania	Responding	Fisherman	2.33333	-0.41213	-0.60542	16	17	36	4	140	5	0	0	2	-0.166667
Tanzania	Responding	Fisherman	-0.416667	1.3892	1.59073	1.5	8	26	12	140	12	0	0	2	1
Tanzania	Responding	Fisherman	-0.833333	-0.68951	1.6868	20	20	49	7	93.3333	9	2	No data	4	1
Tanzania	Responding	Fisherman	3.25	1.81912	1.03745	36	68	68	5	233.333	8	1	No data	3	0
Tanzania	Responding	Fisherman	4.16667	0.12476	1.74452	7	7	26	7	84	5	0	0	2	-0.166667
Tanzania	Responding	Fisherman	2.33333	-0.64744	-0.55834	7	No data	25	6	158.667	8	0	0	2	0
Tanzania	Responding	Fisherman	5.08333	2.41359	1.28949	4	30	30	7	93.3333	8	0	0	1	1.5
Tanzania	Responding	Fisherman	0.75	1.27841	0.58615	22	2.5	45	12	93.3333	8	0	0	2	1.5
Tanzania	Responding	Fisherman	5.41667	0.12476	1.74452	12	2	32	7	93.3333	2	0	0	1	0.4
Tanzania	Responding	Fisherman	1.66667	1.44264	1.50653	26	40	40	7	160	4	0	0	2	0.8
Tanzania	Responding	Fisherman	2.75	2.56454	0.83289	7	No data	30	7	93.3333	5	0	No data	2	0
Tanzania	Responding	Fisherman	2	-0.93501	1.34846	16	3	35	12	93.3333	3	No data	No data	4	0
Tanzania	Responding	Fisherman	1.66667	-0.64733	0.49873	9	3	47	8	74.6667	6	0	0	1	-0.4
Tanzania	Responding	Fisherman	7.08333	0.96069	2.1204	57	66	66	3	140	6	0	0	3	1.2
Tanzania	Responding	Fisherman	1.66667	-0.05163	1.23196	30	3	70	7	140	3	1	No data	4	1.5
Tanzania	Responding	Fisherman	4.41667	-0.9767	1.68061	7	25	25	7	93.3333	5	1	No data	1	2
Tanzania	Responding	Fisherman	2.33333	-0.69355	1.4723	11	2	31	7	46.6667	2	2	No data	2	0
Tanzania	Responding	Fisherman	0.833333	-0.7622	0.33096	15	1.2	35	3	56	3	0	0	2	0.666667
Tanzania	Responding	Fisherman	3.16667	-0.9767	1.68061	20	20	36	5	186.667	21	0	0	1	-0.333333
Tanzania	Responding	Fisherman	1.91667	-0.93905	1.13397	1.2	2.5	20	17	93.3333	11	0	0	5	-0.5
Tanzania	Responding	Fisherman	-0.416667	-0.52689	0.28389	14	50	50	7	140	8	0	0	1	-0.166667
Tanzania	Responding	Fisherman	0.75	-0.64744	-0.55834	5	2	26	7	93.3333	12	0	0	8	0.166667
Tanzania	Responding	Fisherman	1.16667	-0.4852	-0.04826	2	0.25	22	7	93.3333	6	0	0	2	0.833333
Tanzania	Responding	Fisherman	4	-0.81071	1.66955	22	7	27	4	140	7	0	0	1	-1.33333
Tanzania	Responding	Fisherman	-0.25	-0.64733	0.49873	12	15	41	7	93.3333	7	0	0	5	0.666667
Tanzania	Responding	Fisherman	1.25	-0.64744	-0.55834	No data	5	18	4	140	9	0	0	2	2
Tanzania	Responding	Fisherman	2.25	-0.98074	1.46611	5	5	23	7	140	6	1	No data	4	1.33333
Tanzania	Responding	Fisherman	0.666667	-0.53028	-0.75559	0.11	0.1	23	7	46.6667	7	0	0	5	-0.5
Tanzania	Responding	Fisherman	-0.0833333	-0.4852	-0.04826	1	38	38	3	93.3333	4	0	0	1	1
Tanzania	Responding	Fisherman	0.833333	-0.86599	0.57681	14	0.1	36	16	140	10	0	0	1	0.166667
Tanzania	Responding	Fisherman	7	-0.98074	1.46611	2	3	24	7	93.3333	5	0	0	2	0.666667
Tanzania	Responding	Fisherman	0.916667	-0.93501	1.34846	12	6	26	14	149.333	3	0	0	1	1.5
Tanzania	Responding	Fisherman	4.16667	-0.98074	1.46611	30	25	57	4	168	10	1	No data	3	0.166667
Tanzania	Responding	Fisherman	0.833333	-0.24153	-0.88686	2.5	2.5	21	12	140	8	1	No data	8	1.33333
Tanzania	Responding	Fisherman	0	-0.29093	-0.58816	10	0.25	18	7	186.667	3	0	0	2	-0.666667
Tanzania	Responding	Fisherman	2.08333	3.83263	0.58651	12	28	28	16	186.667	5	0	0	1	1
Tanzania	Responding	Fisherman	0.666667	-0.30265	0.63522	7	20	30	12	93.3333	3	0	0	1	1.66667
Tanzania	Responding	Fisherman	3.25	-0.9767	1.68061	10	9	35	7	46.6667	6	1	No data	2	0.833333
Tanzania	Responding	Fisherman	4.66667	-0.98074	1.46611	6	2	30	7	93.3333	2	1	No data	1	1.16667
Tanzania	Responding	Fisherman	2.41667	1.87529	0.86793	38	9	29	No data	140	11	0	0	1	-0.333333
Tanzania	Responding	Fisherman	1.08333	1.44264	1.50653	11	9	63	8	93.3333	12	0	0	1	0.666667
Tanzania	Responding	Fisherman	0.416667	-0.64744	-0.55834	8	1	42	7	46.6667	4	0	0	1	1.5
Tanzania	Responding	Fisherman	-2	-0.8603	1.25127	3	12	25	2	65.3333	2	0	0	1	1.6
Tanzania	Responding	Fisherman	1.33333	0.13925	1.90715	15	3	28	7	93.3333	4	0	0	1	0.833333
Tanzania	Responding	Fisherman	0.666667	-0.94552	-0.00543	19	1	32	7	93.3333	6	0	0	2	0.166667
Tanzania	Responding	Fisherman	0.666667	-0.74139	1.63354	10	22	31	4	93.3333	4	0	0	1	1
Tanzania	Responding	Fisherman	3.5	-0.64328	0.71323	38	38	60	4	186.667	9	0	0	4	2
Tanzania	Responding	Fisherman	2	-0.64328	0.71323	27	45	45	7	93.3333	8	0	0	1	0.666667
Tanzania	Responding	Fisherman	1.83333	3.0632	1.01582	23	No data	45	7	160	7	0	0	2	0.4
Tanzania	Responding	Fisherman	-0.0833333	-0.72051	-0.00118	16	4	36	7	#VALUE!	4	0	0	1	0.2
Tanzania	Responding	Fisherman	5.83333	-0.72051	-0.00118	20	7	25	0	93.3333	7	0	0	1	0
Tanzania	Responding	Fisherman	6.66667	-0.6997	1.30139	26	26	44	4	93.3333	4	0	0	1	0.833333
Tanzania	Responding	Fisherman	7.5	-0.74139	1.63354	20	10	30	7	93.3333	5	0	0	2	-0.666667
Tanzania	Responding	Fisherman	2.5	2.11464	1.03535	12	2.5	28	7	140	6	0	0	1	-1.2
Tanzania	Responding	Fisherman	0	3.50761	0.62517	11	12	27	7	96	6	0	0	3	2
Tanzania	Responding	Fisherman	0	0.90838	1.29947	7	8	25	7	140	5	0	0	1	1.2
Tanzania	Responding	Fisherman	2.5	-0.6997	1.30139	25	15	38	7	93.3333	6	1	No data	1	0.166667
Tanzania	Responding	Fisherman	0.416667	-0.4095	1.53746	40	51	62	0	65.3333	5	0	0	1	1.4
Tanzania	Responding	Fisherman	1.75	2.11464	1.03535	4	40	45	7	74.6667	6	1	No data	1	1.5
Tanzania	Responding	Fisherman	3.83333	-0.98074	1.46611	32	25	50	7	65.3333	3	0	0	1	2
Tanzania	Responding	Fisherman	-0.333333	-0.93501	1.34846	5	27	27	8	140	4	0	0	2	-0.5
Tanzania	Responding	Fisherman	1.25	2.41359	1.28949	1.6	2	18	12	56	4	0	0	1	0.833333
Tanzania	Responding	Fisherman	0.583333	-0.53142	0.92531	13	12	35	0	140	8	1	No data	1	0.666667
Tanzania	Responding	Fisherman	0	2.91718	0.58763	4	14	26	7	74.6667	8	0	0	3	1.33333
Tanzania	Responding	Fisherman	3.2	-0.9767	1.68061	20	40	40	7	73.3333	7	0	0	1	2
Tanzania	Responding	Fisherman	1.83333	-0.4542	1.63973	40	50	50	0	88.6076	5	0	0	2	0.666667
Tanzania	Responding	Fisherman	0.583333	-0.93501	1.34846	20	No data	35	0	88.6076	9	0	0	2	1.33333
Tanzania	Responding	Fisherman	2.83333	0.03594	1.13142	40	25	56	4	132.911	9	0	0	2	-1.33333
Tanzania	Responding	Fisherman	-1.91667	-0.4095	1.53746	15	40	40	0	177.215	5	0	0	1	0.666667
Tanzania	Responding	Fisherman	2.66667	-0.9767	1.68061	1	1	22	12	79.7468	1	0	0	1	0.666667
Tanzania	Responding	Fisherman	-0.666667	-0.62664	0.74423	19	15	40	0	88.6076	7	0	0	1	0.833333
Tanzania	Responding	Fisherman	0.333333	-0.7439	0.82194	15	12	28	5	177.215	4	0	0	1	-0.333333
Tanzania	Responding	Fisherman	2.25	-0.11723	-0.56578	45	0.16	62	0	158.228	12	0	0	1	1
Tanzania	Responding	Fisherman	2.25	-0.44648	1.67318	20	0.375	22	0	158.228	5	0	0	2	1
Tanzania	Responding	Fisherman	2.66667	0.18093	1.575	10	3	25	7	94.9367	1	0	0	1	1.16667
Tanzania	Responding	Fisherman	0.25	-0.8243	0.24466	17	0.08	32	0	106.329	8	0	0	2	-0.2
Tanzania	Responding	Fisherman	0.166667	1.40095	1.83867	1	1	24	12	79.7468	7	0	0	1	0
Tanzania	Responding	Fisherman	2.33333	-0.68951	1.6868	3	3	25	0	12.6582	3	0	0	1	0.666667
Tanzania	Responding	Fisherman	0.25	-0.57311	1.25746	16	29	29	0	44.3038	4	0	0	2	1.83333
Tanzania	Responding	Fisherman	0.5	-0.65186	1.14016	6	6	24	0	132.911	3	3	0	1	1.16667
Tanzania	Responding	Fisherman	-0.916667	-0.69355	1.4723	6	6	22	7	51.3924	11	2	0	2	0.5
Tanzania	Responding	Fisherman	-4.5	-0.98074	1.46611	6	6	30	12	31.6456	4	0	1	2	1.33333
Tanzania	Responding	Fisherman	3.16667	4.06794	0.53943	7	36	36	5	94.9367	4	0	0	1	1.33333
Tanzania	Responding	Fisherman	6.33333	-0.8603	1.25127	10	0.07	35	2	31.6456	6	0	0	1	2
Tanzania	Responding	Fisherman	1.41667	1.59763	1.26443	15	15	32	0	221.519	8	0	0	1	-0.666667
Tanzania	Responding	Fisherman	-0.583333	1.25844	0.36309	10	2.5	25	4	88.6076	9	0	0	2	0.4
Tanzania	Responding	Fisherman	2.16667	-0.7	0.56574	10	15	34	0	37.9747	7	0	0	2	1.2
Tanzania	Responding	Fisherman	-1.83333	2.56454	0.83289	1	0.08	20	10	126.582	2	0	0	1	1.16667
Tanzania	Responding	Fisherman	4.33333	-0.69431	1.24021	11	1	27	6	126.582	3	0	0	1	1.16667
Tanzania	Responding	Fisherman	1.75	-0.98074	1.46611	10	10	29	0	63.2911	7	0	0	1	-0.166667
Tanzania	Responding	Fisherman	3.5	-0.9767	1.68061	15	3	27	0	126.582	6	0	0	1	-1.33333
Tanzania	Responding	Fisherman	1.91667	0.72744	1.30936	17	17	33	3	15.8228	9	0	0	2	0
Tanzania	Responding	Fisherman	4.08333	0.43724	1.07329	4	9	21	4	88.6076	1	0	0	3	-1.33333
Tanzania	Responding	Fisherman	0.166667	0.55741	1.10593	2	2.5	23	12	575.949	2	0	0	1	1.16667
Tanzania	Responding	Fisherman	2	-0.85549	1.69786	13	0.25	37	5	94.9367	8	0	0	1	0.6
Tanzania	Responding	Fisherman	-0.166667	-0.93905	1.13397	24	0.25	53	11	79.7468	7	0	0	1	1.4
Tanzania	Responding	Fisherman	0.666667	1.83361	1.20008	10	3	21	0	66.4557	7	0	0	1	0.4
Tanzania	Responding	Fisherman	0.666667	1.31383	1.1324	3	3	20	10	177.215	8	0	0	2	0.666667
Tanzania	Responding	Fisherman	1.83333	-0.33945	0.75042	0.08	0.08	30	7	31.6456	2	1	0	1	-0.333333
Tanzania	Responding	Fisherman	3.83333	-0.87859	0.7603	32	No data	38	3	177.215	10	0	0	2	1.4
Tanzania	Responding	Fisherman	-0.25	3.63191	0.94625	5	15	15	7	88.6076	3	0	0	2	0.833333
Tanzania	Responding	Fisherman	-2.08333	-0.8603	1.25127	8	0.08	22	6	75.9494	6	0	0	1	0.833333
Tanzania	Responding	Fisherman	0.916667	0.90434	1.08497	3	19	19	12	63.2911	8	0	0	2	1.66667
Tanzania	Responding	Fisherman	2.25	0.4031	1.08962	7	0.5	21	6	94.9367	11	0	0	3	1.66667
Tanzania	Responding	Fisherman	0.166667	1.60862	1.49546	5	7	18	7	88.6076	1	0	0	1	2
Tanzania	Responding	Fisherman	4	-0.9767	1.68061	9	0.16	28	0	94.9367	3	0	0	1	-0.166667
Tanzania	Responding	Fisherman	1.25	-0.6098	-1.10499	1.6	2	22	7	53.1646	1	0	0	2	0
Tanzania	Responding	Fisherman	5.66667	0.81325	1.69257	20	15	39	12	221.519	13	0	0	2	0.666667
Tanzania	Responding	Fisherman	1	-0.6965	-0.09819	2	2	39	6	62.0253	8	0	0	2	0.666667
Tanzania	Responding	Fisherman	1	0.36519	-1.10753	2	25	25	9	62.0253	2	0	0	2	-0.666667
Tanzania	Responding	Fisherman	0	-0.12876	0.63709	2	15	22	12	177.215	2	0	0	2	0.5
Tanzania	Responding	Fisherman	2.08333	-0.69287	0.29496	20	0.25	47	6	126.582	13	1	0	2	0.6
Tanzania	Responding	Fisherman	4.41667	-0.53547	0.71082	0.25	0.25	22	6	25.3165	11	0	0	1	0
Tanzania	Responding	Fisherman	-1.66667	2.53666	0.84221	5	15	22	3	94.9367	1	0	0	1	1.5
Tanzania	Responding	Fisherman	-0.333333	-0.09521	0.4291	30	26	50	0	265.823	17	0	0	1	0.8
Tanzania	Responding	Fisherman	3.25	-0.9767	1.68061	16	0.08	34	0	132.911	11	0	0	1	-0.4
Tanzania	Responding	Fisherman	1.75	2.16839	0.62409	3	0.25	20	0	63.2911	9	0	0	1	1.2
Tanzania	Responding	Fisherman	1	-0.3643	-0.76665	14	0.67	32	0	132.911	8	0	0	3	-0.333333
Tanzania	Responding	Fisherman	1.16667	-0.08025	-0.70149	6	0.08	28	0	88.6076	6	0	0	1	0
Tanzania	Responding	Fisherman	3.25	-0.4542	1.63973	10	0.08	20	7	177.215	6	0	0	2	1.5
Tanzania	Responding	Fisherman	-4	-0.64744	-0.55834	41	0.25	55	0	63.2911	10	0	1	3	1.33333
Tanzania	Responding	Fisherman	-0.75	-0.15929	1.67936	20	0.16	22	9	31.6456	15	0	0	3	1.16667
Tanzania	Responding	Fisherman	-0.75	-0.65885	-0.64483	10	0.16	42	0	50.6329	9	0	0	1	0.5
Tanzania	Responding	Fisherman	-1.33333	-0.07554	-0.89792	20	20	27	0	25.3165	4	0	0	1	1.83333
Tanzania	Responding	Fisherman	3.58333	-0.74139	1.63354	25	50	50	12	44.3038	6	0	0	1	0
Tanzania	Responding	Sea weed farmer	1.33333	0.18093	1.575	15	35	35	10	26.5823	3	0	0	1	-0.4
Tanzania	Responding	Fisherman	-0.166667	-0.93905	1.13397	30	52	52	7	88.6076	8	1	1	2	1.2
Tanzania	Responding	Sea weed farmer	1.25	-0.9767	1.68061	8	50	50	8	132.911	16	2	1	4	2
Tanzania	Responding	Fisherman	2	2.94615	0.88964	30	55	55	12	94.9367	4	3	1	2	1.33333
Tanzania	Responding	Fisherman	2.08333	-0.98074	1.46611	10	35	35	12	44.3038	3	0	0	2	1.83333
Tanzania	Responding	Fisherman	-0.833333	0.70343	1.53412	6	30	63	12	44.3038	6	2	1	2	1.16667
Tanzania	Responding	Fisherman	-0.666667	-0.09477	1.19677	30	49	49	12	94.9367	5	0	0	3	1.66667
Tanzania	Responding	Fisherman	0.916667	-0.69835	1.02571	30	51	51	12	63.2911	8	1	1	2	1.66667
Tanzania	Responding	Fisherman	-2	-0.4048	1.34103	4	40	40	10	253.165	5	1	1	1	2
Tanzania	Responding	Sea weed farmer	-2	-0.83837	1.05567	40	40	40	10	253.165	5	1	1	1	1.83333
Tanzania	Responding	Sea weed farmer	-0.166667	0.27757	1.28221	54	54	54	0	177.215	12	0	0	4	1.83333
Tanzania	Responding	Fisherman	-1.41667	-0.88005	1.38782	45	64	64	7	63.2911	7	0	0	2	0.833333
Tanzania	Responding	Fisherman	-1.25	-0.60306	1.0086	25	70	74	5	70.8861	17	0	0	1	2
Tanzania	Responding	Fisherman	-1.83333	-0.60576	-0.89049	10	54	54	2	221.519	10	1	0	3	1.33333
Tanzania	Responding	Sea weed farmer	-0.5	-0.24351	1.5264	10	13	37	6	177.215	8	0	0	3	2
Tanzania	Responding	Sea weed farmer	1.08333	-0.41213	-0.60542	20	47	47	7	48.7342	8	0	0	1	0.166667
Tanzania	Responding	Sea weed farmer	2.83333	-0.6997	1.30139	10	65	65	0	44.3038	9	0	0	2	0.166667
Tanzania	Responding	Sea weed farmer	1.83333	-0.20713	1.8406	10	60	60	0	44.3038	4	0	0	2	-0.5
Tanzania	Responding	Sea weed farmer	-0.25	-0.7622	0.33096	8	40	40	9	44.3038	7	2	1	1	2
Tanzania	Responding	Fisherman	-1.41667	1.79685	0.46122	20	38	38	7	132.911	10	0	0	3	0.666667
Tanzania	Responding	Fisherman	-0.833333	-1.101	1.35953	4	50	50	0	70.8861	7	1	0	3	-0.4
Tanzania	Responding	Sea weed farmer	1.66667	-0.62499	1.2042	5	47	49	7	94.9367	5	2	0	5	1.33333
Tanzania	Responding	Fisherman	-0.166667	0.29075	1.73346	20	38	38	6	66.4557	3	0	0	3	1.5
Tanzania	Responding	Fisherman	1.08333	-0.86195	0.7913	20	5	38	12	132.911	6	0	0	2	1.33333
Tanzania	Responding	Fisherman	1.66667	-0.93905	1.13397	8	26	26	12	132.911	4	3	1	2	1.33333
Tanzania	Responding	Fisherman	-0.5	-0.09073	1.41126	1	0.07	14	9	12.6582	6	0	0	2	2
Tanzania	Responding	Fisherman	-2.25	-0.9767	1.68061	30	64	64	8	132.911	9	0	0	2	1.5
Tanzania	Responding	Fisherman	-1.08333	-0.35809	0.4685	3.5	0.75	20	0	94.9367	12	0	0	2	1.83333
Tanzania	Responding	Fisherman	-2.25	-0.9767	1.68061	5	0.08	20	6	75.9494	14	0	0	1	2
Tanzania	Responding	Fisherman	-1.5	-0.28875	0.75023	4	0.08	25	4	12.6582	11	0	0	2	2
Tanzania	Responding	Fisherman	-2.5	-0.44648	1.67318	15	47	47	11	31.6456	5	0	0	3	1.5
Tanzania	Responding	Fisherman	0	-0.64744	-0.55834	15	45	45	12	88.6076	3	0	0	1	1.66667
Tanzania	Responding	Fisherman	1.5	-1.03033	1.04784	15	34	34	4	44.3038	6	1	0	4	2
Tanzania	Responding	Fisherman	-0.0833333	-0.6098	-1.10499	1	17	17	12	88.6076	1	0	0	2	0.666667
Tanzania	Responding	Fisherman	0	-0.93905	1.13397	15	20	30	7	177.215	3	0	0	1	-0.666667
Tanzania	Responding	Fisherman	-1.41667	-0.42071	-0.17849	20	40	40	11	62.0253	6	1	1	2	0.5
Tanzania	Responding	Fisherman	-1.58333	-0.55118	1.06186	20	40	40	11	53.1646	11	1	1	1	1.33333
Tanzania	Responding	Fisherman	-1.75	-0.86195	0.7913	20	50	50	11	88.6076	6	2	1	2	1.83333
Tanzania	Responding	Fisherman	1.16667	-0.86195	0.7913	2	21	21	12	31.6456	4	0	0	1	2
Tanzania	Responding	Fisherman	-4.5	-0.86195	0.7913	30	40	40	7	126.582	7	1	1	3	2
Tanzania	Responding	Fisherman	1.66667	0.54197	0.24817	20	40	40	12	44.3038	7	1	1	1	1.66667
Tanzania	Responding	Fisherman	-0.25	-0.86195	0.7913	25	25	43	12	63.2911	5	1	1	2	1.33333
Tanzania	Responding	Fisherman	1	0.1352	1.69265	15	50	50	12	94.9367	6	1	1	1	1.16667
Tanzania	Responding	Fisherman	2	2.1267	0.95623	20	2	35	5	94.9367	6	0	0	3	0.5
Tanzania	Responding	Fisherman	-1.16667	-0.90737	1.6446	1	0.16	17	5	44.3038	6	2	0	3	1.83333
Tanzania	Responding	Fisherman	1.66667	2.09159	0.67734	1	0.16	18	1	44.3038	9	0	0	3	0.666667
Tanzania	Responding	Fisherman	1.58333	-0.87859	0.7603	5	24	24	10	35.443	6	0	0	1	0.666667
Tanzania	Responding	Fisherman	1.33333	-0.93905	1.13397	20	0.04	40	5	124.051	10	1	0	2	-0.333333
Tanzania	Responding	Fisherman	-0.416667	-0.40076	1.55553	20	15	25	1	44.3038	6	0	0	2	0.6
Tanzania	Responding	Fisherman	-0.333333	-0.84095	0.21366	47	50	69	8	44.3038	8	1	0	3	1
Tanzania	Responding	Fisherman	0.166667	0.12072	1.53003	10	47	47	11	63.2911	3	0	0	2	0.8
Tanzania	Responding	Fisherman	0.416667	-0.41251	1.30758	9	30	30	4	88.6076	4	0	0	2	2
Tanzania	Responding	Fisherman	0.5	-0.81343	-0.54728	20	32	32	12	88.6076	7	0	0	1	1.33333
Tanzania	Responding	Fisherman	2.41667	-0.98074	1.46611	10	2.5	38	12	126.582	11	1	0	3	-0.166667
Tanzania	Responding	Fisherman	2.91667	2.94615	0.88964	4	24	24	12	44.3038	10	0	0	4	0.5
Tanzania	Responding	Fisherman	-0.333333	-0.34592	-0.52832	25	11	42	7	88.6076	11	1	0	2	1.5
Tanzania	Responding	Fisherman	0.833333	-0.81071	1.66955	20	38	38	12	126.582	7	1	1	2	1.5
Tanzania	Responding	Fisherman	-0.5	-0.81071	1.66955	10	21	21	5	189.873	2	0	0	1	1.66667
Tanzania	Responding	Fisherman	-3.66667	-0.98074	1.46611	10	35	35	12	126.582	5	1	0	2	1.66667
Tanzania	Responding	Fisherman	3.83333	0.29075	1.73346	17	30	30	10	132.911	7	0	0	2	1.33333
Tanzania	Responding	Fisherman	1	-1.14268	1.69168	15	39	39	12	88.6076	8	0	0	2	2
Tanzania	Responding	Fisherman	2.08333	1.14784	1.14346	3	25	25	10	88.6076	3	0	0	1	1
Tanzania	Responding	Fisherman	0	-0.23668	0.51996	12	35	35	4	132.911	7	0	0	2	1
Tanzania	Responding	Fisherman	0.166667	-0.6997	1.30139	18	35	35	10	88.6076	9	1	0	2	1.6
Tanzania	Responding	Fisherman	0.666667	0.90838	1.29947	15	51	51	5	88.6076	16	1	0	3	1.4
Tanzania	Responding	Fisherman	0.166667	-0.72051	-0.00118	20	17	37	0	88.6076	8	0	0	2	1.6
Tanzania	Responding	Fisherman	-3.33333	-0.86195	0.7913	15	50	50	12	63.2911	5	1	1	1	2
Tanzania	Responding	Fisherman	-0.333333	-0.82026	0.45916	25	38	38	6	177.215	12	0	0	2	0.666667
Tanzania	Responding	Fisherman	1.91667	0.12476	1.74452	21	40	40	2	132.911	2	0	0	2	0.666667
Tanzania	Responding	Fisherman	2.66667	-0.65149	-0.77284	18	2	30	1	35.443	7	0	0	2	0.666667
Tanzania	Responding	Fisherman	0.333333	-0.29225	1.41417	8	20	20	7	12.6582	6	0	0	3	0.666667
Tanzania	Responding	Fisherman	-0.666667	6.92733	-1.045	37	45	45	7	88.6076	13	0	1	2	2
Tanzania	Responding	Fisherman	-2.83333	-0.53093	0.0694	25	38	38	0	88.6076	13	1	1	2	2
Tanzania	Responding	Fisherman	3.5	-0.92818	0.34203	20	35	35	0	50.6329	9	0	0	2	-0.833333
Tanzania	Responding	Fisherman	2.58333	-0.76624	0.11647	27	30	45	12	113.924	9	0	1	1	2
Tanzania	Responding	Fisherman	-0.0833333	-0.81071	1.66955	28	43	43	0	132.911	13	1	0	2	1.16667
Tanzania	Responding	Fisherman	0.333333	0.68857	1.08764	20	42	42	7	177.215	7	0	0	2	0.4
Tanzania	Responding	Fisherman	-2.5	-0.45522	1.65511	10	30	30	12	63.2911	6	0	1	2	2
Tanzania	Responding	Fisherman	3.83333	-0.9767	1.68061	25	40	40	12	126.582	9	0	0	1	2
Tanzania	Responding	Fisherman	0.166667	-0.98074	1.46611	30	55	55	0	132.911	20	0	0	2	0.8
Tanzania	Responding	Fisherman	-0.583333	-0.9767	1.68061	22	37	37	12	63.2911	5	0	1	2	2
Tanzania	Responding	Fisherman	4.83333	-0.9767	1.68061	27	45	45	7	94.9367	6	1	1	2	-0.5
Tanzania	Responding	Fisherman	-3	-0.98074	1.46611	30	65	65	12	132.911	9	0	0	1	2
Tanzania	Responding	Fisherman	-5.25	-0.74139	1.63354	20	30	30	0	126.582	7	0	0	2	2
Tanzania	Responding	Fisherman	-5.33333	-0.98074	1.46611	25	35	35	0	126.582	3	0	0	1	2
Tanzania	Responding	Fisherman	-4.5	-0.9767	1.68061	30	40	40	0	132.911	8	0	0	2	1.33333
Tanzania	Responding	Fisherman	-3.08333	-0.86195	0.7913	30	40	40	0	94.9367	11	0	1	2	2
Tanzania	Responding	Fisherman	0.25	-0.86599	0.57681	40	45	45	0	63.2911	15	0	0	2	2
Tanzania	Responding	Fisherman	-2.66667	-0.98074	1.46611	20	35	35	0	63.2911	11	0	0	2	2
Tanzania	Responding	Fisherman	-5.08333	-0.6997	1.30139	30	50	50	0	88.6076	10	0	1	2	2
Tanzania	Responding	Fisherman	3.75	-0.82266	0.70463	30	41	41	9	70.8861	8	0	1	1	-1.4
Tanzania	Responding	Fisherman	3	-0.65885	-0.64483	0.25	0.42	25	5	62.0253	4	0	0	2	-1.33333
Tanzania	Responding	Fisherman	7.16667	-0.60576	-0.89049	13	27	27	5	177.215	7	0	0	2	0.666667
Tanzania	Responding	Fisherman	4.83333	-0.60576	-0.89049	4	18	18	6	88.6076	8	0	0	3	-1.33333
Tanzania	Responding	Fisherman	2.66667	-0.41213	-0.60542	40	60	60	0	88.6076	8	0	0	2	0.666667
Tanzania	Responding	Fisherman	3.16667	0.77595	-0.02923	12	29	29	4	88.6076	10	1	0	4	-0.4
Tanzania	Responding	Fisherman	-0.0833333	-0.89219	-0.66458	19	27	27	12	63.2911	5	0	0	1	2
Tanzania	Responding	Fisherman	0.75	2.16839	0.62409	29	39	39	0	158.228	6	2	0	3	1.16667
Tanzania	Responding	Fisherman	3.91667	-0.93387	-0.33244	10	0.25	25	0	44.3038	4	0	0	3	-0.333333
Tanzania	Responding	Fisherman	-0.166667	-0.28049	1.66211	30	41	47	0	253.165	19	0	0	3	1.83333
Tanzania	Responding	Fisherman	0.666667	-0.21117	1.6261	25	55	55	0	132.911	9	0	0	2	1.33333
Tanzania	Responding	Fisherman	-0.416667	-0.4048	1.34103	30	52	52	0	132.911	10	1	0	4	2
Tanzania	Responding	Fisherman	-0.166667	-0.92818	0.34203	10	No data	14	6	44.3038	6	0	0	2	1.33333
Tanzania	Responding	Fisherman	1.33333	-0.69835	1.02571	30	45	45	12	44.3038	7	0	1	2	1.16667
Tanzania	Responding	Fisherman	4.16667	-0.72051	-0.00118	8	20	20	4	66.4557	9	0	0	2	0
Tanzania	Responding	Fisherman	0.583333	-0.41354	1.32297	25	45	45	6	132.911	12	0	1	2	2
Tanzania	Responding	Fisherman	-0.0833333	-0.98074	1.46611	10	25	25	0	88.6076	5	0	0	1	1
Tanzania	Responding	Fisherman	0	-0.72051	-0.00118	15	22	22	7	53.1646	4	0	0	2	0.166667
Tanzania	Responding	Fisherman	0.0833333	-0.76624	0.11647	15	38	38	0	88.6076	10	0	0	2	1.16667
Tanzania	Responding	Fisherman	0.916667	-0.4852	-0.04826	42	40	63	0	132.911	8	0	0	2	1.2
Tanzania	Responding	Fisherman	-0.0833333	-0.37045	-0.93756	16	14	32	4	88.6076	8	0	0	2	1
Tanzania	Responding	Fisherman	0.916667	-0.72455	-0.21568	36	49	57	7	88.6076	10	0	0	2	-0.5
Tanzania	Responding	Fisherman	-1.5	-0.92983	-0.11794	6	6	23	0	31.6456	3	0	0	2	1.2
Tanzania	Responding	Fisherman	-3.08333	0.13925	1.90715	30	47	47	12	132.911	12	1	0	2	1.33333
Tanzania	Responding	Fisherman	0.5	-0.57812	-0.59435	7	27	27	12	94.9367	14	0	0	2	2
Tanzania	Responding	Fisherman	2.25	0.29758	0.72702	10	30	60	0	88.6076	2	0	0	2	-0.666667
Tanzania	Responding	Fisherman	-0.666667	-0.64744	-0.55834	20	38	38	7	88.6076	10	0	0	2	1.33333
Tanzania	Responding	Fisherman	5.66667	0.56145	1.32042	7	7	25	0	265.823	26	0	0	2	-0.4
Tanzania	Responding	Fisherman	0.833333	-0.9767	1.68061	30	50	50	0	177.215	12	0	0	3	1.33333
Tanzania	Responding	Fisherman	-0.0833333	-0.9767	1.68061	15	35	35	12	126.582	5	0	0	1	1.33333
Tanzania	Responding	Fisherman	-0.75	0.1352	1.69265	30	40	40	12	126.582	7	1	1	2	2
Tanzania	Responding	Fisherman	-0.0833333	-0.88263	0.54581	1	1	32	0	113.924	3	0	0	2	1.83333
Tanzania	Responding	Fisherman	-3.08333	-0.98074	1.46611	8	8	20	12	44.3038	1	0	0	2	2
Tanzania	Responding	Fisherman	-0.916667	-0.45522	1.65511	37	44	44	0	113.924	10	2	0	2	0.4
Tanzania	Responding	Fisherman	-3.25	-0.86599	0.57681	15	45	50	0	63.2911	7	2	1	2	-1.33333
Tanzania	Responding	Fisherman	3.66667	-0.93501	1.34846	20	26	47	6	177.215	14	0	0	1	2
Tanzania	Responding	Fisherman	3.75	-0.60576	-0.89049	20	50	50	8	70.8861	8	0	0	2	0
Tanzania	Responding	Fisherman	4.16667	-0.93905	1.13397	18	15	34	0	63.2911	5	1	1	3	0.666667
Tanzania	Responding	Fisherman	5.41667	-0.4095	1.53746	18	40	40	7	88.6076	7	0	0	2	1.83333
Tanzania	Responding	Fisherman	1.16667	-0.44648	1.67318	3	42	42	12	63.2911	11	0	0	2	1.5
Tanzania	Responding	Fisherman	2.33333	0.14395	1.71072	14	27	27	12	88.6076	4	0	0	2	0.166667
Tanzania	Responding	Fisherman	0.416667	-0.90737	1.6446	15	33	33	0	44.3038	4	0	0	2	2
Tanzania	Responding	Fisherman	2.66667	-0.9767	1.68061	25	53	53	12	88.6076	3	0	0	2	-0.833333
Tanzania	Responding	Fisherman	0.75	-0.44244	1.88767	15	0.42	32	12	63.2911	8	0	0	2	1.33333
Tanzania	Responding	Fisherman	0.666667	-0.81343	-0.54728	25	35	35	12	94.9367	5	0	0	2	2
Tanzania	Responding	Fisherman	0	-0.93501	1.34846	10	25	25	9	44.3038	7	0	0	1	1.4
Tanzania	Responding	Fisherman	0	1.73519	1.10487	11	20	21	0	132.911	11	0	1	2	1
Tanzania	Responding	Fisherman	-0.166667	-0.41618	-0.81991	20	36	36	0	88.6076	9	1	0	1	0.5
Tanzania	Responding	Fisherman	0	-0.7622	0.33096	38	45	45	5	132.911	10	0	1	1	-0.6
Tanzania	Responding	Fisherman	-0.0833333	-0.70386	0.02982	0.25	0.25	35	0	88.6076	9	0	1	2	1
Tanzania	Responding	Fisherman	0	-0.9767	1.68061	5	24	24	0	88.6076	2	0	0	2	0.666667
Tanzania	Responding	Fisherman	0.333333	1.65403	0.32442	14	29	29	5	62.0253	4	0	0	2	0.2
Tanzania	Responding	Fisherman	-1.08333	-0.0873	-1.14587	20	30	30	0	88.6076	6	0	1	2	1.16667
Tanzania	Responding	Fisherman	3.33333	-0.86195	0.7913	10	26	26	0	94.9367	10	0	0	3	-1
Tanzania	Responding	Fisherman	2.41667	-0.57812	-0.59435	35	49	49	0	88.6076	8	0	0	2	-0.166667
Tanzania	Responding	Fisherman	2.91667	-0.57812	-0.59435	15	24	24	0	129.747	10	0	0	2	0
Tanzania	Responding	Fisherman	1.83333	-0.76788	-0.3435	43	65	65	0	126.582	12	0	0	1	0
Tanzania	Responding	Fisherman	1.25	-0.8603	1.25127	4	22	22	0	101.266	3	0	0	1	1.83333
Tanzania	Responding	Fisherman	-0.916667	-0.63068	0.52973	1	40	40	0	63.2911	6	0	0	1	2
Tanzania	Responding	Fisherman	0.25	-0.9767	1.68061	19	29	29	0	126.582	5	0	0	3	1.33333
Tanzania	Responding	Fisherman	4.83333	-0.71665	0.53474	25	33	33	0	88.6076	8	0	0	3	-1.33333
Tanzania	Responding	Fisherman	2	-0.62903	0.9897	10	40	40	12	44.3038	7	1	0	3	0.666667
Tanzania	Responding	Fisherman	4.66667	-0.65149	-0.77284	25	25	39	0	106.329	7	0	0	3	-1.33333
Tanzania	Responding	Fisherman	3	-0.86195	0.7913	26	35	35	3	132.911	6	0	0	1	-1.33333
Tanzania	Responding	Fisherman	-0.166667	-0.93905	1.13397	20	26	26	0	44.3038	2	0	0	1	0
Tanzania	Responding	Fisherman	6.16667	-0.93905	1.13397	25	18	42	0	75.3165	13	0	0	2	-0.333333
Tanzania	Responding	Fisherman	7.33333	0.55741	1.10593	8	8	38	0	97.4684	11	0	0	1	-0.6
Tanzania	Responding	Fisherman	2	-0.10516	0.71873	40	60	60	2	88.6076	11	0	0	2	0.666667
Tanzania	Responding	Fisherman	-3.33333	-0.65149	-0.77284	24	8	35	12	253.165	8	0	0	1	1.2
Tanzania	Responding	Fisherman	-0.333333	-0.76788	-0.3435	17	0.25	33	7	79.7468	7	0	0	1	2
Tanzania	Responding	Fisherman	1.16667	-0.48924	-0.26275	50	60	67	0	88.6076	7	1	1	1	0.2
Tanzania	Responding	Fisherman	0	-0.8243	0.24466	5	5	35	10	132.911	7	0	0	1	-1.2
Tanzania	Responding	Fisherman	0.916667	-0.6098	-1.10499	18	21	21	0	79.7468	1	0	1	1	0
Tanzania	Responding	Fisherman	-0.0833333	-0.6098	-1.10499	27	50	50	0	88.6076	13	3	1	3	0.666667
Tanzania	Responding	Fisherman	1.16667	-0.7262	-0.67565	6	24	24	7	44.3038	4	0	0	1	0.4
Tanzania	Responding	Fisherman	-0.166667	-0.37045	-0.93756	15	30	30	0	44.3038	9	0	0	2	-0.333333
Tanzania	Responding	Fisherman	-0.5	-0.65149	-0.77284	8	38	38	0	70.8861	6	0	0	1	0.2
Tanzania	Responding	Fisherman	1.25	-0.64744	-0.55834	4	33	33	0	88.6076	11	0	0	2	-0.6
Tanzania	Responding	Fisherman	0.416667	-0.60576	-0.89049	20	35	35	0	53.1646	7	0	0	2	-0.2
Tanzania	Responding	Fisherman	-1.83333	-0.87859	0.7603	16	34	34	0	177.215	13	0	0	2	-0.333333
Tanzania	Responding	Fisherman	-1.25	-0.37449	-1.15206	1.75	30	30	0	88.6076	11	0	0	3	-0.6
Tanzania	Responding	Fisherman	-0.25	-0.72455	-0.21568	9	0.04	28	0	53.1646	5	0	0	2	0.6

## Sheet: Dataset H in S1 Dataset
District	LandingSites	Management options	Management options	Perceived disparity	No.Years in occupation	Living here	Age of respondent	Levelof education	Fortnight$	Percieved mean benefits	Nopeople	Total jobs	Material Style of Life
Tanga	Mwarongo	Protected areas	1	-3.5	8	30	30	7	44.4162	-0.583333	1	2	0.79749
Tanga	Ushongo	Protected areas	2	0	45	50	50	5	30.4569	3.66667	7	3	-0.08712
Tanga	Kigombe	Protected areas	-2	9	8	51	51	12	44.4162	3.83333	2	2	0.98649
Tanga	Kigombe	Protected areas	2	-6	40	24	24	0	35.533	0.75	4	2	1.30758
Tanga	Kigombe	Protected areas	-2	9	20	40	40	7	44.4162	3.08333	10	3	0.92531
Tanga	Mwarongo	Protected areas	2	5	3	2.5	28	7	62.1827	3.83333	1	1	-0.10826
Tanga	Kigombe	Protected areas	2	-4.5	30	53	53	4	35.533	-3.08333	1	2	1.90227
Tanga	Ushongo	Protected areas	-2	9	40	10	41	7	13.3249	2.41667	5	2	0.57193
Tanga	Ushongo	Protected areas	2	0	20	20	20	10	12.6904	3.41667	4	3	1.65511
Tanga	Kigombe	Protected areas	2	-2	7	45	45	7	88.8325	0.333333	4	3	0.79847
Tanga	Kigombe	Protected areas	2	0	34	1	62	8	88.8325	1.83333	4	3	0.7913
Tanga	Mwarongo	Protected areas	1	0	10	45	45	3	6.34518	1.75	4	2	-0.4404
Tanga	Mwarongo	Protected areas	2	-2	20	23	33	7	44.4162	0.25	6	1	0.25085
Tanga	Mwarongo	Protected areas	2	-2	4	5	40	10	44.4162	1.5	5	1
Tanga	Mwarongo	Protected areas	2	5.5	10	65	65	5	26.6497	1.75	3		-0.45602
Tanga	Mwarongo	Protected areas	2	0	12	25	25	16	88.8325	-0.666667	3	2	0.76148
Tanga	Mwarongo	Protected areas	-2	-4	2	23	23	7	44.4162	-0.666667	5	2	0.41827
Tanga	Mwarongo	Protected areas	2	4	20	30	30	7	62.1827	2.41667	7	2	0.75042
Tanga	Ushongo	Protected areas	-2	3	63	6	55	7	133.249	1.16667	6	1	-1.0988
Tanga	Kigombe	Protected areas	1	-1.5	6	28	28	7	44.4162	-0.916667	12	2	-0.47759
Tanga	Ushongo	Protected areas	2	-5	35	37	37	7	44.4162	0.5	11	4	-0.40535
Tanga	Ushongo	Protected areas	-2	-7	10	77	77	0	35.533	-1.41667	10	1	-0.75559
Tanga	Ushongo	Protected areas	2	0		45	45	7	44.4162	1.58333	5	2	-0.28187
Tanga	Ushongo	Protected areas	2	6	10	20	37	12	26.6497	-0.166667	7	1	0.66089
Tanga	Ushongo	Protected areas	2	0.5	4	1	22	7	26.6497	1.08333	8	3	-0.79868
Tanga	Kigombe	Protected areas	2	0	28	48	48	18	266.497	0.166667	4	3	1.43851
Tanga	Kigombe	Protected areas	-1	4	40	46	46	7	35.533	3.66667	6	1	1.3605
Tanga	Kigombe	Protected areas	2	-5	15	10	46	7	44.4162	2.33333	1	1
Tanga	Kigombe	Protected areas	2	0.5	26	63	63	7	53.2995	0.416667	5	2
Tanga	Kigombe	Protected areas	1	3	39	19	19	0		1.66667	6	2	-0.42415
Tanga	Mwarongo	Protected areas	1	-4	17	50	50	2	88.8325	-3.91667	3	3	-0.20609
Tanga	Mwarongo	Protected areas	2	0	15	32	32	7	62.1827	1.58333	4	1	1.13397
Tanga	Mwarongo	Protected areas	2	-1.5	17	22	22	7	53.2995	0.0833333	No data	2	0.75042
Tanga	Ushongo	Protected areas	1	5	17	15	42	7	71.066	1.5	4	3	-1.30876
Tanga	Ushongo	Protected areas	2	4.5	15	35	35	7	44.4162	1.5	6	1	-1.0988
Tanga	Ushongo	Protected areas	2	1.5	10	46	46	7	62.1827	0.333333	5	1	0.57193
Tanga	Kigombe	Protected areas	2	2	20	59	59	3	44.4162	1	13		1.61423
Tanga	Mwarongo	Protected areas	-2	3	12	65	65	12	133.249	2.33333	4	3	1.13397
Tanga	Mwarongo	Protected areas	2	-3	20	59	59	4	13.3249	-3.5	7	2	0.45916
Tanga	Ushongo	Protected areas	2	0	20	50	50	7	39.9746	0.333333	5	1
Tanga	Ushongo	Protected areas	2	7	2	18	18	12	25.3807	5.25	4	2	1.67727
Tanga	Ushongo	Protected areas	2	-1.5	3	14	40	15	177.665	0.25	5	1	-0.97043
Tanga	Kigombe	Protected areas	2	0	32	1	27	7	88.8325	-0.75	7	2	0.15366
Tanga	Kigombe	Protected areas	2	0.5	42	73	73	5	142.132	0.0833333	8	1	0.99335
Tanga	Mwarongo	Protected areas	-2	-4	50	38	65	0	44.4162	-0.916667	8	3	1.63354
Tanga	Mwarongo	Protected areas	2	-4.5	26	38	38	7	71.066	-0.666667	6	3	-0.092
Tanga	Mwarongo	Protected areas	-2	1	17	26	26	7	35.533	2.41667	5	1
Tanga	Mwarongo	Protected areas	-2	5.5	7	31	31	7	57.7411	-0.583333	9	1	0.79749
Tanga	Mwarongo	Protected areas	2	0	15	32	32	7	621.827	2.58333	6	2	0.52719
Tanga	Ushongo	Protected areas	2	3	22	25	56	4	152.284	2.25	4	1	0.47641
Tanga	Mwarongo	Protected areas	2	4.5	5	52	52	11	44.4162	2.75	1	1	-0.58889
Tanga	Mwarongo	Protected areas	2	-3	15	5	25	7	53.2995	0.5	7		0.24466
Tanga	Ushongo	Protected areas	2	0	25	63	63	7	35.533	-0.166667	4	2	-0.64483
Tanga	Kigombe	Protected areas	-2	4	15	52	52	7	62.1827	2.83333	8	2	0.71671
Tanga	Kigombe	Protected areas	2	0	17	58	58	0	62.1827	1.41667	6	1	0.25085
Tanga	Kigombe	Protected areas	-2	4	32	55	55	8	44.4162	2.08333	6	1	0.45172
Tanga	Kigombe	Protected areas	2	0	55	42	42	7	26.6497	1	6	2	1.05757
Tanga	Kigombe	Protected areas	2	0	14		50	7	62.1827	2.16667	3	2	0.75042
Tanga	Kigombe	Protected areas	-2	5	30	55	53	7	26.6497	5.33333	1	1	-1.36071
Tanga	Kigombe	Protected areas	2	0	30	12	38	0	53.2995	4.5	8	2	0.75042
Tanga	Kigombe	Protected areas	-2	0	8	50	32	7	44.4162	2.83333	4	1	-1.02857
Tanga	Kigombe	Protected areas	-2	5	5	25	50	4	62.1827	5.66667	5	2
Tanga	Mwarongo	Protected areas	-2	-5	20	38	38	7	4.44162	-0.25	7	2	1.22928
Tanga	Mwarongo	Protected areas	-2	0	15	5	30	7	88.8325	1.66667	4	1	-0.10826
Tanga	Mwarongo	Protected areas	-1	-3	10	30	21	7	44.4162	0.916667	4	1	-0.4404
Tanga	Mwarongo	Protected areas	2	0	4	28	28	9	71.066	0.5	4	2	-1.53432
Tanga	Mwarongo	Protected areas	2	-2.5	10	36	36	7	62.1827	2.66667	4	2	0.02982
Tanga	Mwarongo	Protected areas	2	-4	21	32	32	7	88.8325	1.66667	4	1	0.19759
Tanga	Mwarongo	Protected areas		9	20	42	42	7	44.4162	4.25	7	3
Tanga	Mwarongo	Protected areas	-2	8	20	47	47	7	62.1827	4.16667	8		1.34846
Tanga	Mwarongo	Protected areas	2	-2	30	46	46	7	44.4162	-1.41667	12	3
Tanga	Mwarongo	Protected areas	2	-4	40				44.4162	-1.16667	5	1	0.79749
Tanga	Kigombe	Protected areas	2	0	26	39	39	16	114.213	0	5	2	-0.18955
Tanga	Kigombe	Protected areas	2	0	10	30	31	4	44.4162	0	7	1	0.7503
Tanga	Kigombe	Protected areas	2	-3	1	33	33	7	88.8325	0.583333	7	1
Tanga	Mwarongo	Closed areas	1	-5	8	30	30	7	44.4162	-0.583333	1	2	0.79749
Tanga	Ushongo	Closed areas	2	8	45	50	50	5	30.4569	3.66667	7	3	-0.08712
Tanga	Kigombe	Closed areas	-2	8	8	51	51	12	44.4162	3.83333	2	2	0.98649
Tanga	Kigombe	Closed areas	2	4.5	40	24	24	0	35.533	0.75	4	2	1.30758
Tanga	Kigombe	Closed areas	-2	9	20	40	40	7	44.4162	3.08333	10	3	0.92531
Tanga	Mwarongo	Closed areas	-2	10	3	2.5	28	7	62.1827	3.83333	1	1	-0.10826
Tanga	Kigombe	Closed areas	-1	0	30	53	53	4	35.533	-3.08333	1	2	1.90227
Tanga	Ushongo	Closed areas	2	5	40	10	41	7	13.3249	2.41667	5	2	0.57193
Tanga	Ushongo	Closed areas	2	2	20	20	20	10	12.6904	3.41667	4	3	1.65511
Tanga	Kigombe	Closed areas	2	-1	7	45	45	7	88.8325	0.333333	4	3	0.79847
Tanga	Kigombe	Closed areas	2	6	34	1	62	8	88.8325	1.83333	4	3	0.7913
Tanga	Mwarongo	Closed areas	-2	0	10	45	45	3	6.34518	1.75	4	2	-0.4404
Tanga	Mwarongo	Closed areas	2	0	20	23	33	7	44.4162	0.25	6	1	0.25085
Tanga	Mwarongo	Closed areas	2	5	4	5	40	10	44.4162	1.5	5	1
Tanga	Mwarongo	Closed areas	2	3	10	65	65	5	26.6497	1.75	3		-0.45602
Tanga	Mwarongo	Closed areas	2	-1.5	12	25	25	16	88.8325	-0.666667	3	2	0.76148
Tanga	Mwarongo	Closed areas	1	-4	2	23	23	7	44.4162	-0.666667	5	2	0.41827
Tanga	Mwarongo	Closed areas	2	4	20	30	30	7	62.1827	2.41667	7	2	0.75042
Tanga	Ushongo	Closed areas	2	0	63	6	55	7	133.249	1.16667	6	1	-1.0988
Tanga	Kigombe	Closed areas	1	-2	6	28	28	7	44.4162	-0.916667	12	2	-0.47759
Tanga	Ushongo	Closed areas	2	5	35	37	37	7	44.4162	0.5	11	4	-0.40535
Tanga	Ushongo	Closed areas	2	-4	10	77	77	0	35.533	-1.41667	10	1	-0.75559
Tanga	Ushongo	Closed areas	2	0		45	45	7	44.4162	1.58333	5	2	-0.28187
Tanga	Ushongo	Closed areas	2	1	10	20	37	12	26.6497	-0.166667	7	1	0.66089
Tanga	Ushongo	Closed areas	1	5	4	1	22	7	26.6497	1.08333	8	3	-0.79868
Tanga	Kigombe	Closed areas	2	0	28	48	48	18	266.497	0.166667	4	3	1.43851
Tanga	Kigombe	Closed areas	-2	3	40	46	46	7	35.533	3.66667	6	1	1.3605
Tanga	Kigombe	Closed areas	-2	9	15	10	46	7	44.4162	2.33333	1	1
Tanga	Kigombe	Closed areas	1	-1	26	63	63	7	53.2995	0.416667	5	2
Tanga	Kigombe	Closed areas	1	3	39	19	19	0		1.66667	6	2	-0.42415
Tanga	Mwarongo	Closed areas	2	-5.5	17	50	50	2	88.8325	-3.91667	3	3	-0.20609
Tanga	Mwarongo	Closed areas	2	0	15	32	32	7	62.1827	1.58333	4	1	1.13397
Tanga	Mwarongo	Closed areas	2	-1.5	17	22	22	7	53.2995	0.0833333	No data	2	0.75042
Tanga	Ushongo	Closed areas		0	17	15	42	7	71.066	1.5	4	3	-1.30876
Tanga	Ushongo	Closed areas	2	0	15	35	35	7	44.4162	1.5	6	1	-1.0988
Tanga	Ushongo	Closed areas	2	0	10	46	46	7	62.1827	0.333333	5	1	0.57193
Tanga	Kigombe	Closed areas	2	3	20	59	59	3	44.4162	1	13		1.61423
Tanga	Mwarongo	Closed areas	2	7	12	65	65	12	133.249	2.33333	4	3	1.13397
Tanga	Mwarongo	Closed areas	2	-4	20	59	59	4	13.3249	-3.5	7	2	0.45916
Tanga	Ushongo	Closed areas	2	0	20	50	50	7	39.9746	0.333333	5	1
Tanga	Ushongo	Closed areas	2	6	2	18	18	12	25.3807	5.25	4	2	1.67727
Tanga	Ushongo	Closed areas	2	-2	3	14	40	15	177.665	0.25	5	1	-0.97043
Tanga	Kigombe	Closed areas	1	0	32	1	27	7	88.8325	-0.75	7	2	0.15366
Tanga	Kigombe	Closed areas	1	-2.5	42	73	73	5	142.132	0.0833333	8	1	0.99335
Tanga	Mwarongo	Closed areas	2	0	50	38	65	0	44.4162	-0.916667	8	3	1.63354
Tanga	Mwarongo	Closed areas	2	0.5	26	38	38	7	71.066	-0.666667	6	3	-0.092
Tanga	Mwarongo	Closed areas	2	0	17	26	26	7	35.533	2.41667	5	1
Tanga	Mwarongo	Closed areas	1	-1.5	7	31	31	7	57.7411	-0.583333	9	1	0.79749
Tanga	Mwarongo	Closed areas	2	1.5	15	32	32	7	621.827	2.58333	6	2	0.52719
Tanga	Ushongo	Closed areas	2	5.5	22	25	56	4	152.284	2.25	4	1	0.47641
Tanga	Mwarongo	Closed areas	2	8	5	52	52	11	44.4162	2.75	1	1	-0.58889
Tanga	Mwarongo	Closed areas	2	0	15	5	25	7	53.2995	0.5	7		0.24466
Tanga	Ushongo	Closed areas	2	0	25	63	63	7	35.533	-0.166667	4	2	-0.64483
Tanga	Kigombe	Closed areas	2	0	15	52	52	7	62.1827	2.83333	8	2	0.71671
Tanga	Kigombe	Closed areas	2	2	17	58	58	0	62.1827	1.41667	6	1	0.25085
Tanga	Kigombe	Closed areas	-2	5	32	55	55	8	44.4162	2.08333	6	1	0.45172
Tanga	Kigombe	Closed areas	2	-3	55	42	42	7	26.6497	1	6	2	1.05757
Tanga	Kigombe	Closed areas	-2	9	14		50	7	62.1827	2.16667	3	2	0.75042
Tanga	Kigombe	Closed areas	-2	9	30	55	53	7	26.6497	5.33333	1	1	-1.36071
Tanga	Kigombe	Closed areas	-2	9	30	12	38	0	53.2995	4.5	8	2	0.75042
Tanga	Kigombe	Closed areas	2	0	8	50	32	7	44.4162	2.83333	4	1	-1.02857
Tanga	Kigombe	Closed areas	-2	8	5	25	50	4	62.1827	5.66667	5	2
Tanga	Mwarongo	Closed areas	2	2.5	20	38	38	7	4.44162	-0.25	7	2	1.22928
Tanga	Mwarongo	Closed areas	2	0	15	5	30	7	88.8325	1.66667	4	1	-0.10826
Tanga	Mwarongo	Closed areas	-2	10	10	30	21	7	44.4162	0.916667	4	1	-0.4404
Tanga	Mwarongo	Closed areas	2	2	4	28	28	9	71.066	0.5	4	2	-1.53432
Tanga	Mwarongo	Closed areas	2	5	10	36	36	7	62.1827	2.66667	4	2	0.02982
Tanga	Mwarongo	Closed areas	2	0	21	32	32	7	88.8325	1.66667	4	1	0.19759
Tanga	Mwarongo	Closed areas	2	7	20	42	42	7	44.4162	4.25	7	3
Tanga	Mwarongo	Closed areas	-2	7	20	47	47	7	62.1827	4.16667	8		1.34846
Tanga	Mwarongo	Closed areas	1	-3.5	30	46	46	7	44.4162	-1.41667	12	3
Tanga	Mwarongo	Closed areas	1	-3	40				44.4162	-1.16667	5	1	0.79749
Tanga	Kigombe	Closed areas	2	0	26	39	39	16	114.213	0	5	2	-0.18955
Tanga	Kigombe	Closed areas	2	0	10	30	31	4	44.4162	0	7	1	0.7503
Tanga	Kigombe	Closed areas	2	0	1	33	33	7	88.8325	0.583333	7	1
Tanga	Mwarongo	Closed seasons	1	0	8	30	30	7	44.4162	-0.583333	1	2	0.79749
Tanga	Ushongo	Closed seasons	2	2	45	50	50	5	30.4569	3.66667	7	3	-0.08712
Tanga	Kigombe	Closed seasons	2	-5	8	51	51	12	44.4162	3.83333	2	2	0.98649
Tanga	Kigombe	Closed seasons	2	-1	40	24	24	0	35.533	0.75	4	2	1.30758
Tanga	Kigombe	Closed seasons	-2	-4	20	40	40	7	44.4162	3.08333	10	3	0.92531
Tanga	Mwarongo	Closed seasons	-2	0	3	2.5	28	7	62.1827	3.83333	1	1	-0.10826
Tanga	Kigombe	Closed seasons	2	0	30	53	53	4	35.533	-3.08333	1	2	1.90227
Tanga	Ushongo	Closed seasons	2	0	40	10	41	7	13.3249	2.41667	5	2	0.57193
Tanga	Ushongo	Closed seasons	-2	6	20	20	20	10	12.6904	3.41667	4	3	1.65511
Tanga	Kigombe	Closed seasons	2	4	7	45	45	7	88.8325	0.333333	4	3	0.79847
Tanga	Kigombe	Closed seasons	-2	0	34	1	62	8	88.8325	1.83333	4	3	0.7913
Tanga	Mwarongo	Closed seasons	-2	6.5	10	45	45	3	6.34518	1.75	4	2	-0.4404
Tanga	Mwarongo	Closed seasons	2	3	20	23	33	7	44.4162	0.25	6	1	0.25085
Tanga	Mwarongo	Closed seasons	2	4	4	5	40	10	44.4162	1.5	5	1
Tanga	Mwarongo	Closed seasons	-2	5	10	65	65	5	26.6497	1.75	3		-0.45602
Tanga	Mwarongo	Closed seasons	1	-4	12	25	25	16	88.8325	-0.666667	3	2	0.76148
Tanga	Mwarongo	Closed seasons	1	9	2	23	23	7	44.4162	-0.666667	5	2	0.41827
Tanga	Mwarongo	Closed seasons	2	4	20	30	30	7	62.1827	2.41667	7	2	0.75042
Tanga	Ushongo	Closed seasons	1	0	63	6	55	7	133.249	1.16667	6	1	-1.0988
Tanga	Kigombe	Closed seasons	-2	4	6	28	28	7	44.4162	-0.916667	12	2	-0.47759
Tanga	Ushongo	Closed seasons	2	3	35	37	37	7	44.4162	0.5	11	4	-0.40535
Tanga	Ushongo	Closed seasons	1	-1.5	10	77	77	0	35.533	-1.41667	10	1	-0.75559
Tanga	Ushongo	Closed seasons	2	0		45	45	7	44.4162	1.58333	5	2	-0.28187
Tanga	Ushongo	Closed seasons	-2	-8	10	20	37	12	26.6497	-0.166667	7	1	0.66089
Tanga	Ushongo	Closed seasons	2	-2	4	1	22	7	26.6497	1.08333	8	3	-0.79868
Tanga	Kigombe	Closed seasons	-1	4	28	48	48	18	266.497	0.166667	4	3	1.43851
Tanga	Kigombe	Closed seasons	-1	1	40	46	46	7	35.533	3.66667	6	1	1.3605
Tanga	Kigombe	Closed seasons	1	0	15	10	46	7	44.4162	2.33333	1	1
Tanga	Kigombe	Closed seasons	-2	3	26	63	63	7	53.2995	0.416667	5	2
Tanga	Kigombe	Closed seasons	-2	5	39	19	19	0		1.66667	6	2	-0.42415
Tanga	Mwarongo	Closed seasons	2	-2	17	50	50	2	88.8325	-3.91667	3	3	-0.20609
Tanga	Mwarongo	Closed seasons	-1	3	15	32	32	7	62.1827	1.58333	4	1	1.13397
Tanga	Mwarongo	Closed seasons	1	4	17	22	22	7	53.2995	0.0833333	No data	2	0.75042
Tanga	Ushongo	Closed seasons	2	4	17	15	42	7	71.066	1.5	4	3	-1.30876
Tanga	Ushongo	Closed seasons	-2	0	15	35	35	7	44.4162	1.5	6	1	-1.0988
Tanga	Ushongo	Closed seasons	-2	1	10	46	46	7	62.1827	0.333333	5	1	0.57193
Tanga	Kigombe	Closed seasons	2	-1.5	20	59	59	3	44.4162	1	13		1.61423
Tanga	Mwarongo	Closed seasons	2	9	12	65	65	12	133.249	2.33333	4	3	1.13397
Tanga	Mwarongo	Closed seasons	-1	-1.5	20	59	59	4	13.3249	-3.5	7	2	0.45916
Tanga	Ushongo	Closed seasons	-2	2	20	50	50	7	39.9746	0.333333	5	1
Tanga	Ushongo	Closed seasons	-2	8	2	18	18	12	25.3807	5.25	4	2	1.67727
Tanga	Ushongo	Closed seasons	-1	0	3	14	40	15	177.665	0.25	5	1	-0.97043
Tanga	Kigombe	Closed seasons	2	-1.5	32	1	27	7	88.8325	-0.75	7	2	0.15366
Tanga	Kigombe	Closed seasons	2	2.5	42	73	73	5	142.132	0.0833333	8	1	0.99335
Tanga	Mwarongo	Closed seasons	2	-5	50	38	65	0	44.4162	-0.916667	8	3	1.63354
Tanga	Mwarongo	Closed seasons		0	26	38	38	7	71.066	-0.666667	6	3	-0.092
Tanga	Mwarongo	Closed seasons	1	-1	17	26	26	7	35.533	2.41667	5	1
Tanga	Mwarongo	Closed seasons	2	-1	7	31	31	7	57.7411	-0.583333	9	1	0.79749
Tanga	Mwarongo	Closed seasons	0	7	15	32	32	7	621.827	2.58333	6	2	0.52719
Tanga	Ushongo	Closed seasons	1	0	22	25	56	4	152.284	2.25	4	1	0.47641
Tanga	Mwarongo	Closed seasons	2	6	5	52	52	11	44.4162	2.75	1	1	-0.58889
Tanga	Mwarongo	Closed seasons	2	-4	15	5	25	7	53.2995	0.5	7		0.24466
Tanga	Ushongo	Closed seasons	2	0.5	25	63	63	7	35.533	-0.166667	4	2	-0.64483
Tanga	Kigombe	Closed seasons	2	4	15	52	52	7	62.1827	2.83333	8	2	0.71671
Tanga	Kigombe	Closed seasons	-2	4	17	58	58	0	62.1827	1.41667	6	1	0.25085
Tanga	Kigombe	Closed seasons	-2	0	32	55	55	8	44.4162	2.08333	6	1	0.45172
Tanga	Kigombe	Closed seasons	-2	9	55	42	42	7	26.6497	1	6	2	1.05757
Tanga	Kigombe	Closed seasons	-2	-5	14		50	7	62.1827	2.16667	3	2	0.75042
Tanga	Kigombe	Closed seasons	-2	9	30	55	53	7	26.6497	5.33333	1	1	-1.36071
Tanga	Kigombe	Closed seasons	-2	0	30	12	38	0	53.2995	4.5	8	2	0.75042
Tanga	Kigombe	Closed seasons	2	5	8	50	32	7	44.4162	2.83333	4	1	-1.02857
Tanga	Kigombe	Closed seasons	-2	6	5	25	50	4	62.1827	5.66667	5	2
Tanga	Mwarongo	Closed seasons	-2	5	20	38	38	7	4.44162	-0.25	7	2	1.22928
Tanga	Mwarongo	Closed seasons	-2	0	15	5	30	7	88.8325	1.66667	4	1	-0.10826
Tanga	Mwarongo	Closed seasons	-2	-5	10	30	21	7	44.4162	0.916667	4	1	-0.4404
Tanga	Mwarongo	Closed seasons		0	4	28	28	9	71.066	0.5	4	2	-1.53432
Tanga	Mwarongo	Closed seasons	2	4	10	36	36	7	62.1827	2.66667	4	2	0.02982
Tanga	Mwarongo	Closed seasons	2	6	21	32	32	7	88.8325	1.66667	4	1	0.19759
Tanga	Mwarongo	Closed seasons	2	4	20	42	42	7	44.4162	4.25	7	3
Tanga	Mwarongo	Closed seasons	2	4	20	47	47	7	62.1827	4.16667	8		1.34846
Tanga	Mwarongo	Closed seasons	2	-7	30	46	46	7	44.4162	-1.41667	12	3
Tanga	Mwarongo	Closed seasons		0	40				44.4162	-1.16667	5	1	0.79749
Tanga	Kigombe	Closed seasons	2	0	26	39	39	16	114.213	0	5	2	-0.18955
Tanga	Kigombe	Closed seasons	2	-1	10	30	31	4	44.4162	0	7	1	0.7503
Tanga	Kigombe	Closed seasons	-2	0	1	33	33	7	88.8325	0.583333	7	1
Tanga	Mwarongo	Minimum fish size	2	5	8	30	30	7	44.4162	-0.583333	1	2	0.79749
Tanga	Ushongo	Minimum fish size	2	4	45	50	50	5	30.4569	3.66667	7	3	-0.08712
Tanga	Kigombe	Minimum fish size	-2	4	8	51	51	12	44.4162	3.83333	2	2	0.98649
Tanga	Kigombe	Minimum fish size	2	2	40	24	24	0	35.533	0.75	4	2	1.30758
Tanga	Kigombe	Minimum fish size	-1	4	20	40	40	7	44.4162	3.08333	10	3	0.92531
Tanga	Mwarongo	Minimum fish size	1	-4	3	2.5	28	7	62.1827	3.83333	1	1	-0.10826
Tanga	Kigombe	Minimum fish size	2	-7	30	53	53	4	35.533	-3.08333	1	2	1.90227
Tanga	Ushongo	Minimum fish size	2	0	40	10	41	7	13.3249	2.41667	5	2	0.57193
Tanga	Ushongo	Minimum fish size	1	4.5	20	20	20	10	12.6904	3.41667	4	3	1.65511
Tanga	Kigombe	Minimum fish size	2	-1	7	45	45	7	88.8325	0.333333	4	3	0.79847
Tanga	Kigombe	Minimum fish size	2	0	34	1	62	8	88.8325	1.83333	4	3	0.7913
Tanga	Mwarongo	Minimum fish size	-2	0	10	45	45	3	6.34518	1.75	4	2	-0.4404
Tanga	Mwarongo	Minimum fish size	2	0	20	23	33	7	44.4162	0.25	6	1	0.25085
Tanga	Mwarongo	Minimum fish size	2	4	4	5	40	10	44.4162	1.5	5	1
Tanga	Mwarongo	Minimum fish size	2	0.5	10	65	65	5	26.6497	1.75	3		-0.45602
Tanga	Mwarongo	Minimum fish size	2	-2	12	25	25	16	88.8325	-0.666667	3	2	0.76148
Tanga	Mwarongo	Minimum fish size	-2	-1	2	23	23	7	44.4162	-0.666667	5	2	0.41827
Tanga	Mwarongo	Minimum fish size	2	0	20	30	30	7	62.1827	2.41667	7	2	0.75042
Tanga	Ushongo	Minimum fish size	1	4	63	6	55	7	133.249	1.16667	6	1	-1.0988
Tanga	Kigombe	Minimum fish size	1	-2	6	28	28	7	44.4162	-0.916667	12	2	-0.47759
Tanga	Ushongo	Minimum fish size	2	0	35	37	37	7	44.4162	0.5	11	4	-0.40535
Tanga	Ushongo	Minimum fish size	2	-1.5	10	77	77	0	35.533	-1.41667	10	1	-0.75559
Tanga	Ushongo	Minimum fish size	2	3		45	45	7	44.4162	1.58333	5	2	-0.28187
Tanga	Ushongo	Minimum fish size	2	0	10	20	37	12	26.6497	-0.166667	7	1	0.66089
Tanga	Ushongo	Minimum fish size	-1	0	4	1	22	7	26.6497	1.08333	8	3	-0.79868
Tanga	Kigombe	Minimum fish size	2	0	28	48	48	18	266.497	0.166667	4	3	1.43851
Tanga	Kigombe	Minimum fish size	1	0	40	46	46	7	35.533	3.66667	6	1	1.3605
Tanga	Kigombe	Minimum fish size	-2	-3	15	10	46	7	44.4162	2.33333	1	1
Tanga	Kigombe	Minimum fish size	1	0	26	63	63	7	53.2995	0.416667	5	2
Tanga	Kigombe	Minimum fish size	1	0.5	39	19	19	0		1.66667	6	2	-0.42415
Tanga	Mwarongo	Minimum fish size	2	-5	17	50	50	2	88.8325	-3.91667	3	3	-0.20609
Tanga	Mwarongo	Minimum fish size	0	1.5	15	32	32	7	62.1827	1.58333	4	1	1.13397
Tanga	Mwarongo	Minimum fish size	2	-2	17	22	22	7	53.2995	0.0833333	No data	2	0.75042
Tanga	Ushongo	Minimum fish size	2	0	17	15	42	7	71.066	1.5	4	3	-1.30876
Tanga	Ushongo	Minimum fish size	1	0	15	35	35	7	44.4162	1.5	6	1	-1.0988
Tanga	Ushongo	Minimum fish size	2	0	10	46	46	7	62.1827	0.333333	5	1	0.57193
Tanga	Kigombe	Minimum fish size	1	0.5	20	59	59	3	44.4162	1	13		1.61423
Tanga	Mwarongo	Minimum fish size	1	0	12	65	65	12	133.249	2.33333	4	3	1.13397
Tanga	Mwarongo	Minimum fish size	2	-4	20	59	59	4	13.3249	-3.5	7	2	0.45916
Tanga	Ushongo	Minimum fish size	1	0	20	50	50	7	39.9746	0.333333	5	1
Tanga	Ushongo	Minimum fish size	2	5	2	18	18	12	25.3807	5.25	4	2	1.67727
Tanga	Ushongo	Minimum fish size	2	0	3	14	40	15	177.665	0.25	5	1	-0.97043
Tanga	Kigombe	Minimum fish size	2	0	32	1	27	7	88.8325	-0.75	7	2	0.15366
Tanga	Kigombe	Minimum fish size	1	0	42	73	73	5	142.132	0.0833333	8	1	0.99335
Tanga	Mwarongo	Minimum fish size	-2	0	50	38	65	0	44.4162	-0.916667	8	3	1.63354
Tanga	Mwarongo	Minimum fish size	2	-3.5	26	38	38	7	71.066	-0.666667	6	3	-0.092
Tanga	Mwarongo	Minimum fish size	2	3	17	26	26	7	35.533	2.41667	5	1
Tanga	Mwarongo	Minimum fish size	1	-3	7	31	31	7	57.7411	-0.583333	9	1	0.79749
Tanga	Mwarongo	Minimum fish size	2	2	15	32	32	7	621.827	2.58333	6	2	0.52719
Tanga	Ushongo	Minimum fish size	1	4	22	25	56	4	152.284	2.25	4	1	0.47641
Tanga	Mwarongo	Minimum fish size	2	-4	5	52	52	11	44.4162	2.75	1	1	-0.58889
Tanga	Mwarongo	Minimum fish size	0	4	15	5	25	7	53.2995	0.5	7		0.24466
Tanga	Ushongo	Minimum fish size	2	-2.5	25	63	63	7	35.533	-0.166667	4	2	-0.64483
Tanga	Kigombe	Minimum fish size	2	0	15	52	52	7	62.1827	2.83333	8	2	0.71671
Tanga	Kigombe	Minimum fish size	2	0	17	58	58	0	62.1827	1.41667	6	1	0.25085
Tanga	Kigombe	Minimum fish size	-2	0	32	55	55	8	44.4162	2.08333	6	1	0.45172
Tanga	Kigombe	Minimum fish size	1	0	55	42	42	7	26.6497	1	6	2	1.05757
Tanga	Kigombe	Minimum fish size	-2	0	14		50	7	62.1827	2.16667	3	2	0.75042
Tanga	Kigombe	Minimum fish size	1	9	30	55	53	7	26.6497	5.33333	1	1	-1.36071
Tanga	Kigombe	Minimum fish size	-2	9	30	12	38	0	53.2995	4.5	8	2	0.75042
Tanga	Kigombe	Minimum fish size	-2	0	8	50	32	7	44.4162	2.83333	4	1	-1.02857
Tanga	Kigombe	Minimum fish size	0	5	5	25	50	4	62.1827	5.66667	5	2
Tanga	Mwarongo	Minimum fish size	-2	-4	20	38	38	7	4.44162	-0.25	7	2	1.22928
Tanga	Mwarongo	Minimum fish size	2	0	15	5	30	7	88.8325	1.66667	4	1	-0.10826
Tanga	Mwarongo	Minimum fish size	2	-3	10	30	21	7	44.4162	0.916667	4	1	-0.4404
Tanga	Mwarongo	Minimum fish size	2	-4	4	28	28	9	71.066	0.5	4	2	-1.53432
Tanga	Mwarongo	Minimum fish size	1	5	10	36	36	7	62.1827	2.66667	4	2	0.02982
Tanga	Mwarongo	Minimum fish size	1	3	21	32	32	7	88.8325	1.66667	4	1	0.19759
Tanga	Mwarongo	Minimum fish size	2	1.5	20	42	42	7	44.4162	4.25	7	3
Tanga	Mwarongo	Minimum fish size	1	2	20	47	47	7	62.1827	4.16667	8		1.34846
Tanga	Mwarongo	Minimum fish size	1	9	30	46	46	7	44.4162	-1.41667	12	3
Tanga	Mwarongo	Minimum fish size	2	0	40				44.4162	-1.16667	5	1	0.79749
Tanga	Kigombe	Minimum fish size	-2	0	26	39	39	16	114.213	0	5	2	-0.18955
Tanga	Kigombe	Minimum fish size	2	0	10	30	31	4	44.4162	0	7	1	0.7503
Tanga	Kigombe	Minimum fish size	2	0	1	33	33	7	88.8325	0.583333	7	1
Tanga	Mwarongo	Species selection		0	8	30	30	7	44.4162	-0.583333	1	2	0.79749
Tanga	Ushongo	Species selection	2	8	45	50	50	5	30.4569	3.66667	7	3	-0.08712
Tanga	Kigombe	Species selection	2	7	8	51	51	12	44.4162	3.83333	2	2	0.98649
Tanga	Kigombe	Species selection	2	5	40	24	24	0	35.533	0.75	4	2	1.30758
Tanga	Kigombe	Species selection	2	0.5	20	40	40	7	44.4162	3.08333	10	3	0.92531
Tanga	Mwarongo	Species selection	2	9	3	2.5	28	7	62.1827	3.83333	1	1	-0.10826
Tanga	Kigombe	Species selection	-1	-4.5	30	53	53	4	35.533	-3.08333	1	2	1.90227
Tanga	Ushongo	Species selection	2	0.5	40	10	41	7	13.3249	2.41667	5	2	0.57193
Tanga	Ushongo	Species selection	2	5	20	20	20	10	12.6904	3.41667	4	3	1.65511
Tanga	Kigombe	Species selection	2	2	7	45	45	7	88.8325	0.333333	4	3	0.79847
Tanga	Kigombe	Species selection	1	5	34	1	62	8	88.8325	1.83333	4	3	0.7913
Tanga	Mwarongo	Species selection	-2	3.5	10	45	45	3	6.34518	1.75	4	2	-0.4404
Tanga	Mwarongo	Species selection	2	-0.5	20	23	33	7	44.4162	0.25	6	1	0.25085
Tanga	Mwarongo	Species selection	2	-0.5	4	5	40	10	44.4162	1.5	5	1
Tanga	Mwarongo	Species selection	2	-3.5	10	65	65	5	26.6497	1.75	3		-0.45602
Tanga	Mwarongo	Species selection	-1	1.5	12	25	25	16	88.8325	-0.666667	3	2	0.76148
Tanga	Mwarongo	Species selection	-2	-1	2	23	23	7	44.4162	-0.666667	5	2	0.41827
Tanga	Mwarongo	Species selection	2	2.5	20	30	30	7	62.1827	2.41667	7	2	0.75042
Tanga	Ushongo	Species selection	-1	0	63	6	55	7	133.249	1.16667	6	1	-1.0988
Tanga	Kigombe	Species selection	1	-2	6	28	28	7	44.4162	-0.916667	12	2	-0.47759
Tanga	Ushongo	Species selection	2	0	35	37	37	7	44.4162	0.5	11	4	-0.40535
Tanga	Ushongo	Species selection	1	5.5	10	77	77	0	35.533	-1.41667	10	1	-0.75559
Tanga	Ushongo	Species selection	-2	6.5		45	45	7	44.4162	1.58333	5	2	-0.28187
Tanga	Ushongo	Species selection	2	0	10	20	37	12	26.6497	-0.166667	7	1	0.66089
Tanga	Ushongo	Species selection	-2	3	4	1	22	7	26.6497	1.08333	8	3	-0.79868
Tanga	Kigombe	Species selection	2	-3	28	48	48	18	266.497	0.166667	4	3	1.43851
Tanga	Kigombe	Species selection	1	9	40	46	46	7	35.533	3.66667	6	1	1.3605
Tanga	Kigombe	Species selection	-2	9	15	10	46	7	44.4162	2.33333	1	1
Tanga	Kigombe	Species selection	-2	0	26	63	63	7	53.2995	0.416667	5	2
Tanga	Kigombe	Species selection	2	0.5	39	19	19	0		1.66667	6	2	-0.42415
Tanga	Mwarongo	Species selection		-4	17	50	50	2	88.8325	-3.91667	3	3	-0.20609
Tanga	Mwarongo	Species selection	2	5	15	32	32	7	62.1827	1.58333	4	1	1.13397
Tanga	Mwarongo	Species selection	1	1.5	17	22	22	7	53.2995	0.0833333	No data	2	0.75042
Tanga	Ushongo	Species selection	2	0	17	15	42	7	71.066	1.5	4	3	-1.30876
Tanga	Ushongo	Species selection	2	3	15	35	35	7	44.4162	1.5	6	1	-1.0988
Tanga	Ushongo	Species selection	2	-0.5	10	46	46	7	62.1827	0.333333	5	1	0.57193
Tanga	Kigombe	Species selection		2	20	59	59	3	44.4162	1	13		1.61423
Tanga	Mwarongo	Species selection	2	-5	12	65	65	12	133.249	2.33333	4	3	1.13397
Tanga	Mwarongo	Species selection	2	-6	20	59	59	4	13.3249	-3.5	7	2	0.45916
Tanga	Ushongo	Species selection	-2	0	20	50	50	7	39.9746	0.333333	5	1
Tanga	Ushongo	Species selection	1	5.5	2	18	18	12	25.3807	5.25	4	2	1.67727
Tanga	Ushongo	Species selection	1	1	3	14	40	15	177.665	0.25	5	1	-0.97043
Tanga	Kigombe	Species selection	-2	-3	32	1	27	7	88.8325	-0.75	7	2	0.15366
Tanga	Kigombe	Species selection	1	1.5	42	73	73	5	142.132	0.0833333	8	1	0.99335
Tanga	Mwarongo	Species selection	-2	9	50	38	65	0	44.4162	-0.916667	8	3	1.63354
Tanga	Mwarongo	Species selection	1	3.5	26	38	38	7	71.066	-0.666667	6	3	-0.092
Tanga	Mwarongo	Species selection	1	6	17	26	26	7	35.533	2.41667	5	1
Tanga	Mwarongo	Species selection	1	1.5	7	31	31	7	57.7411	-0.583333	9	1	0.79749
Tanga	Mwarongo	Species selection		5	15	32	32	7	621.827	2.58333	6	2	0.52719
Tanga	Ushongo	Species selection	1	0	22	25	56	4	152.284	2.25	4	1	0.47641
Tanga	Mwarongo	Species selection	2	3.5	5	52	52	11	44.4162	2.75	1	1	-0.58889
Tanga	Mwarongo	Species selection	-2	6	15	5	25	7	53.2995	0.5	7		0.24466
Tanga	Ushongo	Species selection	2	1	25	63	63	7	35.533	-0.166667	4	2	-0.64483
Tanga	Kigombe	Species selection	-2	9	15	52	52	7	62.1827	2.83333	8	2	0.71671
Tanga	Kigombe	Species selection	2	2.5	17	58	58	0	62.1827	1.41667	6	1	0.25085
Tanga	Kigombe	Species selection	-2	3.5	32	55	55	8	44.4162	2.08333	6	1	0.45172
Tanga	Kigombe	Species selection	2	0	55	42	42	7	26.6497	1	6	2	1.05757
Tanga	Kigombe	Species selection	-2	9	14		50	7	62.1827	2.16667	3	2	0.75042
Tanga	Kigombe	Species selection	2	0	30	55	53	7	26.6497	5.33333	1	1	-1.36071
Tanga	Kigombe	Species selection	2	9	30	12	38	0	53.2995	4.5	8	2	0.75042
Tanga	Kigombe	Species selection	-2	9	8	50	32	7	44.4162	2.83333	4	1	-1.02857
Tanga	Kigombe	Species selection	1	5	5	25	50	4	62.1827	5.66667	5	2
Tanga	Mwarongo	Species selection	-2	-5	20	38	38	7	4.44162	-0.25	7	2	1.22928
Tanga	Mwarongo	Species selection	-2	10	15	5	30	7	88.8325	1.66667	4	1	-0.10826
Tanga	Mwarongo	Species selection	2	5	10	30	21	7	44.4162	0.916667	4	1	-0.4404
Tanga	Mwarongo	Species selection	2	0	4	28	28	9	71.066	0.5	4	2	-1.53432
Tanga	Mwarongo	Species selection	-2	4.5	10	36	36	7	62.1827	2.66667	4	2	0.02982
Tanga	Mwarongo	Species selection		7	21	32	32	7	88.8325	1.66667	4	1	0.19759
Tanga	Mwarongo	Species selection	2	2.5	20	42	42	7	44.4162	4.25	7	3
Tanga	Mwarongo	Species selection	-1	4	20	47	47	7	62.1827	4.16667	8		1.34846
Tanga	Mwarongo	Species selection		-1	30	46	46	7	44.4162	-1.41667	12	3
Tanga	Mwarongo	Species selection	2	0	40				44.4162	-1.16667	5	1	0.79749
Tanga	Kigombe	Species selection	2	0	26	39	39	16	114.213	0	5	2	-0.18955
Tanga	Kigombe	Species selection	1	0	10	30	31	4	44.4162	0	7	1	0.7503
Tanga	Kigombe	Species selection	2	6.5	1	33	33	7	88.8325	0.583333	7	1
Tanga	Mwarongo	Gear restriction	-2	0	8	30	30	7	44.4162	-0.583333	1	2	0.79749
Tanga	Ushongo	Gear restriction	2	0	45	50	50	5	30.4569	3.66667	7	3	-0.08712
Tanga	Kigombe	Gear restriction	2	0	8	51	51	12	44.4162	3.83333	2	2	0.98649
Tanga	Kigombe	Gear restriction	2	0	40	24	24	0	35.533	0.75	4	2	1.30758
Tanga	Kigombe	Gear restriction	2	0	20	40	40	7	44.4162	3.08333	10	3	0.92531
Tanga	Mwarongo	Gear restriction	2	3	3	2.5	28	7	62.1827	3.83333	1	1	-0.10826
Tanga	Kigombe	Gear restriction	1	-2.5	30	53	53	4	35.533	-3.08333	1	2	1.90227
Tanga	Ushongo	Gear restriction	2	0	40	10	41	7	13.3249	2.41667	5	2	0.57193
Tanga	Ushongo	Gear restriction	2	3	20	20	20	10	12.6904	3.41667	4	3	1.65511
Tanga	Kigombe	Gear restriction	2	0	7	45	45	7	88.8325	0.333333	4	3	0.79847
Tanga	Kigombe	Gear restriction	2	0	34	1	62	8	88.8325	1.83333	4	3	0.7913
Tanga	Mwarongo	Gear restriction	1	0.5	10	45	45	3	6.34518	1.75	4	2	-0.4404
Tanga	Mwarongo	Gear restriction	2	1	20	23	33	7	44.4162	0.25	6	1	0.25085
Tanga	Mwarongo	Gear restriction	2	-1.5	4	5	40	10	44.4162	1.5	5	1
Tanga	Mwarongo	Gear restriction	2	0	10	65	65	5	26.6497	1.75	3		-0.45602
Tanga	Mwarongo	Gear restriction	2	2	12	25	25	16	88.8325	-0.666667	3	2	0.76148
Tanga	Mwarongo	Gear restriction		-3	2	23	23	7	44.4162	-0.666667	5	2	0.41827
Tanga	Mwarongo	Gear restriction	2	0	20	30	30	7	62.1827	2.41667	7	2	0.75042
Tanga	Ushongo	Gear restriction	1	0	63	6	55	7	133.249	1.16667	6	1	-1.0988
Tanga	Kigombe	Gear restriction	1	-2	6	28	28	7	44.4162	-0.916667	12	2	-0.47759
Tanga	Ushongo	Gear restriction	2	0	35	37	37	7	44.4162	0.5	11	4	-0.40535
Tanga	Ushongo	Gear restriction	2	0	10	77	77	0	35.533	-1.41667	10	1	-0.75559
Tanga	Ushongo	Gear restriction	2	0		45	45	7	44.4162	1.58333	5	2	-0.28187
Tanga	Ushongo	Gear restriction	2	0	10	20	37	12	26.6497	-0.166667	7	1	0.66089
Tanga	Ushongo	Gear restriction	2	0	4	1	22	7	26.6497	1.08333	8	3	-0.79868
Tanga	Kigombe	Gear restriction	2	0	28	48	48	18	266.497	0.166667	4	3	1.43851
Tanga	Kigombe	Gear restriction	2	5	40	46	46	7	35.533	3.66667	6	1	1.3605
Tanga	Kigombe	Gear restriction	2	4	15	10	46	7	44.4162	2.33333	1	1
Tanga	Kigombe	Gear restriction	2	0	26	63	63	7	53.2995	0.416667	5	2
Tanga	Kigombe	Gear restriction	2	-2	39	19	19	0		1.66667	6	2	-0.42415
Tanga	Mwarongo	Gear restriction	1	-3	17	50	50	2	88.8325	-3.91667	3	3	-0.20609
Tanga	Mwarongo	Gear restriction	2	0	15	32	32	7	62.1827	1.58333	4	1	1.13397
Tanga	Mwarongo	Gear restriction	2	0	17	22	22	7	53.2995	0.0833333	No data	2	0.75042
Tanga	Ushongo	Gear restriction	2	0	17	15	42	7	71.066	1.5	4	3	-1.30876
Tanga	Ushongo	Gear restriction	2	1.5	15	35	35	7	44.4162	1.5	6	1	-1.0988
Tanga	Ushongo	Gear restriction	2	0	10	46	46	7	62.1827	0.333333	5	1	0.57193
Tanga	Kigombe	Gear restriction	2	0	20	59	59	3	44.4162	1	13		1.61423
Tanga	Mwarongo	Gear restriction	-1	0	12	65	65	12	133.249	2.33333	4	3	1.13397
Tanga	Mwarongo	Gear restriction	2	-2.5	20	59	59	4	13.3249	-3.5	7	2	0.45916
Tanga	Ushongo	Gear restriction	2	0	20	50	50	7	39.9746	0.333333	5	1
Tanga	Ushongo	Gear restriction	2	0	2	18	18	12	25.3807	5.25	4	2	1.67727
Tanga	Ushongo	Gear restriction	1	4	3	14	40	15	177.665	0.25	5	1	-0.97043
Tanga	Kigombe	Gear restriction	2	0	32	1	27	7	88.8325	-0.75	7	2	0.15366
Tanga	Kigombe	Gear restriction	2	-1.5	42	73	73	5	142.132	0.0833333	8	1	0.99335
Tanga	Mwarongo	Gear restriction	2	-5.5	50	38	65	0	44.4162	-0.916667	8	3	1.63354
Tanga	Mwarongo	Gear restriction	2	0	26	38	38	7	71.066	-0.666667	6	3	-0.092
Tanga	Mwarongo	Gear restriction	2	5.5	17	26	26	7	35.533	2.41667	5	1
Tanga	Mwarongo	Gear restriction	-1	-5	7	31	31	7	57.7411	-0.583333	9	1	0.79749
Tanga	Mwarongo	Gear restriction	2	0	15	32	32	7	621.827	2.58333	6	2	0.52719
Tanga	Ushongo	Gear restriction	2	1	22	25	56	4	152.284	2.25	4	1	0.47641
Tanga	Mwarongo	Gear restriction	2	-1.5	5	52	52	11	44.4162	2.75	1	1	-0.58889
Tanga	Mwarongo	Gear restriction	2	0	15	5	25	7	53.2995	0.5	7		0.24466
Tanga	Ushongo	Gear restriction	2	0	25	63	63	7	35.533	-0.166667	4	2	-0.64483
Tanga	Kigombe	Gear restriction	2	0	15	52	52	7	62.1827	2.83333	8	2	0.71671
Tanga	Kigombe	Gear restriction	2	0	17	58	58	0	62.1827	1.41667	6	1	0.25085
Tanga	Kigombe	Gear restriction	2	0	32	55	55	8	44.4162	2.08333	6	1	0.45172
Tanga	Kigombe	Gear restriction	2	0	55	42	42	7	26.6497	1	6	2	1.05757
Tanga	Kigombe	Gear restriction	2	0	14		50	7	62.1827	2.16667	3	2	0.75042
Tanga	Kigombe	Gear restriction	1	0	30	55	53	7	26.6497	5.33333	1	1	-1.36071
Tanga	Kigombe	Gear restriction	2	0	30	12	38	0	53.2995	4.5	8	2	0.75042
Tanga	Kigombe	Gear restriction	-2	3	8	50	32	7	44.4162	2.83333	4	1	-1.02857
Tanga	Kigombe	Gear restriction	2	5	5	25	50	4	62.1827	5.66667	5	2
Tanga	Mwarongo	Gear restriction	2	5	20	38	38	7	4.44162	-0.25	7	2	1.22928
Tanga	Mwarongo	Gear restriction	2	0	15	5	30	7	88.8325	1.66667	4	1	-0.10826
Tanga	Mwarongo	Gear restriction	1	1.5	10	30	21	7	44.4162	0.916667	4	1	-0.4404
Tanga	Mwarongo	Gear restriction	2	5	4	28	28	9	71.066	0.5	4	2	-1.53432
Tanga	Mwarongo	Gear restriction	2	0	10	36	36	7	62.1827	2.66667	4	2	0.02982
Tanga	Mwarongo	Gear restriction	2	-2	21	32	32	7	88.8325	1.66667	4	1	0.19759
Tanga	Mwarongo	Gear restriction	2	1.5	20	42	42	7	44.4162	4.25	7	3
Tanga	Mwarongo	Gear restriction	2	0	20	47	47	7	62.1827	4.16667	8		1.34846
Tanga	Mwarongo	Gear restriction	2	-4	30	46	46	7	44.4162	-1.41667	12	3
Tanga	Mwarongo	Gear restriction	1	0	40				44.4162	-1.16667	5	1	0.79749
Tanga	Kigombe	Gear restriction	2	0	26	39	39	16	114.213	0	5	2	-0.18955
Tanga	Kigombe	Gear restriction	2	1	10	30	31	4	44.4162	0	7	1	0.7503
Tanga	Kigombe	Gear restriction	2	0	1	33	33	7	88.8325	0.583333	7	1

## Sheet: Dataset I in S1 Dataset
Landing sites	Occupations	Closed areas km2	Protected areas km2
Ushongo	Fishermen	3	0.15
Ushongo	Fishermen	0.001	0
Ushongo	Fishermen	N/a	N/a
Ushongo	Fishermen	0.0004	N/a
Ushongo	Fishermen	N/a	N/a
Ushongo	Fishermen	4	N/a
Ushongo	Fishermen	N/a	N/a
Ushongo	Fishermen	0.15	0
Ushongo	Fishermen	N/a	N/a
Ushongo	Fishermen	0.03	0.0002
Ushongo	Fishermen	N/a	N/a
Ushongo	Fishermen	10	N/a
Ushongo	Fishermen	0.1	10
Ushongo	Fishermen	N/a	N/a
Ushongo	Fishermen	N/a	0
Ushongo	Fishermen	N/a	N/a
Marine attendants	Marine attendant	N/a	N/a
Marine attendants	Marine attendant	1	N/a
Kigombe	Fishermen	N/a	N/a
Kigombe	Fishermen	3	N/a
Kigombe	Fishermen	N/a	N/a
Kigombe	Fishermen	N/a	N/a
Marine attendants	Marine attendant	10	N/a
Kigombe	Fishermen	2	N/a
Kigombe	Fishermen	2.5	450
Kigombe	Fishermen	0	0
Kigombe	Fishermen	16.09	N/a
Kigombe	Fishermen	2	N/a
Kigombe	Fishermen	N/a	3.22
Kigombe	Fishermen	1	N/a
Kigombe	Fishermen	0	30
Kigombe	Fishermen	0	3.5
Kigombe	Fishermen	3.5	0
Kigombe	Fishermen	N/a	0.2
Kigombe	Fishermen	0	N/a
Kigombe	Fishermen	N/a	0
Kigombe	Fishermen	0	0
Kigombe	Fishermen	N/a	N/a
Kigombe	Fishermen	0	0
Kigombe	Fishermen	0	N/a
Kigombe	Fishermen	0	15
Kigombe	Fishermen	N/a	0
Kigombe	Fishermen	0	10
Mwarongo	Fishermen	5	0
Mwarongo	Fishermen	2	0
Mwarongo	Fishermen	0	N/a
Mwarongo	Fishermen	0	0
Mwarongo	Fishermen	0	2
Mwarongo	Fishermen	0	N/a
Mwarongo	Fishermen	2	N/a
Mwarongo	Fishermen	0	0
Mwarongo	Fishermen	0	2
Mwarongo	Fishermen	N/a	0
Mwarongo	Fishermen	2	0
Mwarongo	Fishermen	N/a	N/a
Mwarongo	Fishermen	N/a	N/a
Mwarongo	Fishermen	0.6	N/a
Mwarongo	Fishermen	N/a	N/a
Mwarongo	Fishermen	0.0004	N/a
Mwarongo	Fishermen	1	N/a
Mwarongo	Fishermen	25	N/a
Mwarongo	Fishermen	0.0016	0
Mwarongo	Fishermen	N/a	N/a
		N/a	2
Mwarongo	Fishermen	2
Mwarongo	Fishermen	0.3	N/a
Mwarongo	Fishermen	N/a	150
Mwarongo	Fishermen	2	20
Mwarongo	Fishermen	2	1.5
Mwarongo	Fishermen	N/a	3
Mwarongo	Fishermen	150	N/a
Mwarongo	Fishermen	0	N/a
Mwarongo	Fishermen	2	N/a
Mwarongo	Fishermen	1	N/a
Mwarongo	Fishermen	N/a	N/a
Mwarongo	Fishermen	N/a	N/a
Mwarongo	Fishermen	N/a	N/a
